# Supplementary material for: catena-Poly[[bis­[2-(2-pyrid­yl)-1-H-imidazole-κ2 N 2,N 3]cadmium]-μ-benzene-1,3-dicarboxyl­ato-κ2 O 1:O 3]
Source: Acta Crystallogr Sect E Struct Rep Online. 2011 Jan 29;67(Pt 2):m269–70. doi: 10.1107/S1600536811001243 (PMC3051460; doi:10.1107/S1600536811001243)
Supplement: Supplementary file 2 [file e-67-0m269-Isup2.hkl]

# 
# h,k,l, Fc-squared, Fo-squared, sigma(Fo-squared) and status flag 
# 
data_I
_shelx_title ' nn in Pnna' 
_shelx_refln_list_code          4 
_shelx_F_calc_maximum      375.23 
_exptl_crystal_F_000      1136.00 
_reflns_d_resolution_high  0.8108 
 
loop_ 
 _symmetry_equiv_pos_as_xyz 
 'x, y, z' 
 '-x+1/2, -y, z' 
 'x, -y+1/2, -z+1/2' 
 '-x+1/2, y+1/2, -z+1/2' 
 '-x, -y, -z' 
 'x-1/2, y, -z' 
 '-x, y-1/2, z-1/2' 
 'x-1/2, -y-1/2, z-1/2' 
 
_cell_length_a     8.7200 
_cell_length_b    20.1020 
_cell_length_c    13.4830 
_cell_angle_alpha  90.000 
_cell_angle_beta   90.000 
_cell_angle_gamma  90.000 
 
_shelx_F_squared_multiplier     1.000 
 
loop_ 
 _refln_index_h 
 _refln_index_k 
 _refln_index_l 
 _refln_F_squared_calc 
 _refln_F_squared_meas 
 _refln_F_squared_sigma 
 _refln_observed_status 
   2   0   0     6511.99     5514.05    268.13 o 
   4   0   0      482.79      537.53     28.85 o 
   6   0   0       23.96       16.11     28.78 o 
   8   0   0        1.84       11.46     45.06 o 
  10   0   0       60.54       73.82     98.76 o 
   2   1   0     1929.83     2186.85    134.64 o 
   4   1   0    11083.88    10506.33    170.98 o 
   6   1   0     7790.24     8094.55    279.01 o 
   8   1   0      375.13      351.34     44.45 o 
  10   1   0       48.81       39.39     75.06 o 
   0   2   0    64855.55    62141.35   2013.85 o 
   2   2   0    31338.50    25971.58    849.78 o 
   4   2   0     3058.92     2902.80     70.88 o 
   6   2   0       48.43       55.50     22.42 o 
   8   2   0       73.22       72.48     32.55 o 
  10   2   0       43.49      112.66     57.13 o 
   2   3   0   140795.05   139045.31   4048.78 o 
   4   3   0     2926.64     2845.19     56.74 o 
   6   3   0     3044.90     2795.26     83.80 o 
   8   3   0      429.59      536.55     45.83 o 
  10   3   0       93.74       60.65     56.76 o 
   0   4   0    13856.28    14521.71    472.18 o 
   2   4   0    47090.57    47188.14    798.46 o 
   4   4   0     5631.73     5265.41    188.96 o 
   6   4   0        0.27       -6.91     21.48 o 
   8   4   0      230.25      201.64     42.52 o 
  10   4   0       10.24       20.27     57.70 o 
   2   5   0    13323.09    13855.70    456.98 o 
   4   5   0    11259.39    10576.75    254.32 o 
   6   5   0      934.26     1156.83     90.20 o 
   8   5   0      959.34     1017.82     66.70 o 
  10   5   0       89.34      109.00     56.52 o 
   0   6   0    40174.08    37856.27   1225.03 o 
   2   6   0    44793.32    44593.74   1068.47 o 
   4   6   0      243.90      252.82     16.69 o 
   6   6   0      288.07      306.60     32.03 o 
   8   6   0      165.59       78.93     42.25 o 
  10   6   0       13.98       16.61     56.52 o 
   2   7   0     3737.76     3725.09     98.68 o 
   4   7   0    14424.96    14465.04    251.28 o 
   6   7   0     1364.08     1393.24     51.10 o 
   8   7   0      403.92      305.46     44.73 o 
  10   7   0       62.97       77.52     61.44 o 
   0   8   0    17764.67    17348.76    624.84 o 
   2   8   0    17528.13    17013.77    414.32 o 
   4   8   0     1282.48     1268.15     52.17 o 
   6   8   0        3.05       -3.45     27.66 o 
   8   8   0       12.02        6.80     43.42 o 
  10   8   0      111.20      102.54     59.91 o 
   2   9   0     5877.42     5575.43    177.32 o 
   4   9   0     9100.97     9103.79    365.03 o 
   6   9   0      638.12      678.17     49.26 o 
   8   9   0      446.28      492.67     44.28 o 
  10   9   0       62.81        3.92     59.28 o 
   0  10   0    17879.54    17775.73    431.35 o 
   2  10   0    10001.87    10501.52    261.94 o 
   4  10   0     2033.16     1882.83     68.43 o 
   6  10   0      119.98       78.45     37.40 o 
   8  10   0        0.19       18.22     48.44 o 
   2  11   0     2370.43     2388.83    114.39 o 
   4  11   0     4093.59     3992.32    116.59 o 
   6  11   0      623.69      643.74     57.70 o 
   8  11   0      475.55      432.82    110.95 o 
   0  12   0    13594.23    13445.07    330.46 o 
   2  12   0     6680.83     6647.63    222.69 o 
   4  12   0     1173.05     1524.66     62.61 o 
   6  12   0      147.15      103.89     43.36 o 
   8  12   0       44.58       75.64     54.52 o 
   2  13   0     1470.64     1339.80     43.04 o 
   4  13   0     1548.65     1649.17     67.43 o 
   6  13   0     1786.17     1706.39     78.70 o 
   8  13   0       65.32       93.41     57.77 o 
   0  14   0    10495.22    10612.29    265.59 o 
   2  14   0     5699.62     5350.06    145.73 o 
   4  14   0       24.51       46.42     44.65 o 
   6  14   0      235.68      193.97     55.76 o 
   8  14   0        0.46      -22.05     59.06 o 
   2  15   0       42.45       -8.01     30.40 o 
   4  15   0     2876.31     2705.27     93.85 o 
   6  15   0      559.87      628.31     59.44 o 
   8  15   0      138.19      118.24     63.96 o 
   0  16   0     8677.09     8018.86    314.64 o 
   2  16   0     1297.93     1412.09     61.00 o 
   4  16   0      488.88      457.02     49.46 o 
   6  16   0       54.18       38.74     53.06 o 
   8  16   0       29.26       -3.36     67.06 o 
   2  17   0     2592.64     2784.60    230.64 o 
   4  17   0      490.63      486.37     53.83 o 
   6  17   0      247.99      184.31     57.68 o 
   0  18   0      377.74      355.64     69.81 o 
   2  18   0     2777.01     2562.31     93.29 o 
   4  18   0      518.91      657.23     60.88 o 
   6  18   0       35.48        8.39     57.86 o 
   2  19   0     1927.83     1956.51     91.21 o 
   4  19   0      226.07      176.35     54.81 o 
   6  19   0      225.85      236.17     73.75 o 
   0  20   0     3514.62     3541.63    178.75 o 
   2  20   0      327.29      322.97     63.81 o 
   4  20   0      483.18      482.25     64.91 o 
   6  20   0        1.23        6.52     68.88 o 
   2  21   0      203.86      207.54     71.60 o 
   4  21   0      299.42      255.48     66.52 o 
   0  22   0     2247.16     2306.56    154.81 o 
   2  22   0      486.17      467.82     81.03 o 
   4  22   0       56.78      -10.61    112.67 o 
   2  23   0      153.09      172.36     89.88 o 
   4  23   0      135.15      -22.79    135.89 o 
   0  24   0      835.69      948.94    141.19 o 
   2  24   0      407.38      350.24     95.70 o 
   1   0   1      687.05      454.31     88.14 o 
   3   0   1     3475.75     3224.68     60.36 o 
   5   0   1    14075.93    13245.14    232.04 o 
   7   0   1     1138.90     1154.03     76.80 o 
   9   0   1      187.34      166.46     41.65 o 
   0   1   1     1197.14     1328.87     76.33 o 
   1   1   1    46936.87    45965.21   1348.23 o 
   2   1   1       59.02       78.13      4.42 o 
   3   1   1     3484.52     3230.13     63.16 o 
   4   1   1      369.74      305.33     15.30 o 
   5   1   1      937.94     1006.36     21.52 o 
   6   1   1        2.38      -11.90     14.77 o 
   7   1   1       16.66       23.02     18.24 o 
   8   1   1        6.73        3.39     22.40 o 
   9   1   1       55.10       54.72     33.47 o 
  10   1   1        1.78       -2.93     53.17 o 
   1   2   1     6974.04     7246.54     86.08 o 
   2   2   1      114.98      120.74     10.37 o 
   3   2   1        6.22        6.88      6.39 o 
   4   2   1     1056.86      981.11     26.55 o 
   5   2   1     9408.18     9191.21    109.56 o 
   6   2   1      288.84      269.68     17.19 o 
   7   2   1     1798.28     1872.47     74.66 o 
   8   2   1       22.83       30.53     23.97 o 
   9   2   1      246.59      242.01     35.56 o 
  10   2   1        0.14       -5.45     39.85 o 
   0   3   1    15614.18    14354.18    277.20 o 
   1   3   1    32861.50    32599.89    488.78 o 
   2   3   1    14319.94    14278.30    255.19 o 
   3   3   1    15747.26    14652.10    317.58 o 
   4   3   1      503.59      430.35     12.18 o 
   5   3   1      273.52      314.37     13.54 o 
   6   3   1        0.65       -0.31     15.21 o 
   7   3   1       26.41       26.75     18.49 o 
   8   3   1        1.78       -4.61     29.45 o 
   9   3   1       47.20       59.95     33.35 o 
  10   3   1        0.06        8.96     36.18 o 
   1   4   1      290.27      301.13     14.66 o 
   2   4   1     3440.84     3530.89     60.62 o 
   3   4   1    29204.88    28227.38    442.21 o 
   4   4   1      552.73      781.66     28.77 o 
   5   4   1      902.44      939.64     19.73 o 
   6   4   1        3.81        8.30     14.14 o 
   7   4   1     1888.62     1946.88     57.51 o 
   8   4   1        1.25       -1.29     26.51 o 
   9   4   1      242.79      252.55     35.55 o 
  10   4   1        1.88        2.86     36.69 o 
   0   5   1      196.53      201.18      9.86 o 
   1   5   1     6176.18     6454.84     89.89 o 
   2   5   1     3584.56     3552.29     52.43 o 
   3   5   1    14548.48    14280.29    185.18 o 
   4   5   1      850.83     1024.95     35.25 o 
   5   5   1     3899.25     3884.09     52.87 o 
   6   5   1        0.28       -0.13     14.38 o 
   7   5   1      155.30      140.06     23.38 o 
   8   5   1       35.92       57.68     27.52 o 
   9   5   1       86.92       94.12     34.88 o 
  10   5   1       14.25       19.79     36.84 o 
   1   6   1      491.45      478.89     22.70 o 
   2   6   1     2480.13     2521.04     42.90 o 
   3   6   1    16912.64    16116.90    313.63 o 
   4   6   1     2272.47     2163.91     37.32 o 
   5   6   1     2310.02     2382.64     38.04 o 
   6   6   1       28.40       -6.24     15.70 o 
   7   6   1     1069.20     1011.95     48.58 o 
   8   6   1        2.73       -4.29     27.51 o 
   9   6   1      229.74      193.36     36.33 o 
  10   6   1        0.04        3.90     37.46 o 
   0   7   1      120.22      120.80     10.64 o 
   1   7   1    19433.18    18302.32    250.81 o 
   2   7   1      301.59      296.06     13.44 o 
   3   7   1    11047.06    10797.30    231.20 o 
   4   7   1      328.05      331.32     11.82 o 
   5   7   1       56.21       79.94     18.17 o 
   6   7   1       68.73       62.37     16.79 o 
   7   7   1       40.95       45.47     23.27 o 
   8   7   1       26.97       -5.58     28.51 o 
   9   7   1      100.75       67.28     34.51 o 
  10   7   1        8.91        5.63     40.47 o 
   1   8   1      589.95      680.15     18.68 o 
   2   8   1      689.29      755.31     22.88 o 
   3   8   1      999.44     1083.11     27.13 o 
   4   8   1      121.57      138.35     18.34 o 
   5   8   1     4266.11     4312.62     87.28 o 
   6   8   1       33.65       45.65     20.08 o 
   7   8   1     1604.56     1593.75     72.64 o 
   8   8   1       25.07       37.18     29.47 o 
   9   8   1       94.30       82.32     35.30 o 
  10   8   1        0.14      -31.96     42.82 o 
   0   9   1      524.05      555.92     34.68 o 
   1   9   1    15988.42     9723.09   2892.86 o 
   2   9   1      174.87      161.61     22.73 o 
   3   9   1     5151.08     5095.75     96.08 o 
   4   9   1      660.24      712.68     34.63 o 
   5   9   1      322.08      304.88     21.73 o 
   6   9   1      127.87       90.40     23.47 o 
   7   9   1        0.15       11.78     24.50 o 
   8   9   1        0.19        2.63     29.40 o 
   9   9   1       50.87       31.04     37.06 o 
  10   9   1        1.79        3.03     42.30 o 
   1  10   1     2824.96     2250.69    313.94 o 
   2  10   1      424.70      466.39     20.54 o 
   3  10   1     2681.25     2569.33     64.36 o 
   4  10   1        3.15       10.26     18.78 o 
   5  10   1     3986.55     3864.60     81.66 o 
   6  10   1        5.76      -21.40     25.40 o 
   7  10   1      362.56      310.29     34.45 o 
   8  10   1        0.49        7.09     32.97 o 
   9  10   1      279.76      258.19     44.75 o 
   0  11   1      956.89      989.26     27.58 o 
   1  11   1     8237.13     8000.92    113.64 o 
   2  11   1       59.75       82.33     13.21 o 
   3  11   1     3699.25     3552.51     72.65 o 
   4  11   1        0.25        0.24     19.88 o 
   5  11   1     1474.49     1481.38     53.90 o 
   6  11   1       79.59       90.41     40.12 o 
   7  11   1      117.06       76.12     54.41 o 
   8  11   1       26.61      -13.47     37.82 o 
   9  11   1        2.99       35.08     45.83 o 
   1  12   1      910.02      816.45     22.78 o 
   2  12   1       54.25       93.76     19.78 o 
   3  12   1     1587.96     1526.01     49.14 o 
   4  12   1        8.92       19.08     21.59 o 
   5  12   1     2030.95     1976.65     58.06 o 
   6  12   1       66.67       32.94     29.76 o 
   7  12   1      870.30      905.96     42.39 o 
   8  12   1        0.27       25.21     39.85 o 
   9  12   1      110.02      109.41     46.78 o 
   0  13   1      673.79      761.77     36.70 o 
   1  13   1    10194.27    10217.42    160.36 o 
   2  13   1       24.60       21.68     18.51 o 
   3  13   1     2227.18     2030.46     51.38 o 
   4  13   1       25.96       17.15     23.32 o 
   5  13   1       30.03       -1.05     26.74 o 
   6  13   1       34.36       78.88     32.02 o 
   7  13   1        1.88       39.18     35.52 o 
   8  13   1        5.00       -3.77     41.55 o 
   9  13   1        6.32       -8.02     47.55 o 
   1  14   1        5.74       17.14     17.15 o 
   2  14   1      197.98      223.86     27.77 o 
   3  14   1      312.10      315.74     30.37 o 
   4  14   1      444.11      453.05     31.80 o 
   5  14   1     2722.22     2661.29     68.39 o 
   6  14   1      158.83      126.91     34.40 o 
   7  14   1      532.90      468.65     50.65 o 
   8  14   1        0.23       -4.12     37.88 o 
   0  15   1        3.64        6.70     23.96 o 
   1  15   1     6972.31     6628.94    112.25 o 
   2  15   1        0.04        5.49     21.71 o 
   3  15   1      661.30      689.95     68.28 o 
   4  15   1        0.38       24.33     27.34 o 
   5  15   1      336.81      296.19     34.02 o 
   6  15   1       18.82       23.54     35.04 o 
   7  15   1        7.30        9.97     40.40 o 
   8  15   1        8.85       18.38     45.96 o 
   1  16   1       53.96       50.20     20.05 o 
   2  16   1       16.60       26.32     24.25 o 
   3  16   1     2767.52     2682.19     94.47 o 
   4  16   1       13.20      -13.75     29.35 o 
   5  16   1      725.12      723.05     42.36 o 
   6  16   1        0.03       18.01     38.54 o 
   7  16   1      373.32      362.96     40.67 o 
   8  16   1        1.32      -17.95     48.42 o 
   0  17   1      313.57      322.09     46.35 o 
   1  17   1     1753.89     1896.54     56.70 o 
   2  17   1      346.93      355.23     30.59 o 
   3  17   1     2320.50     2201.44     60.67 o 
   4  17   1       83.70       32.72     31.99 o 
   5  17   1      188.56      153.52     38.05 o 
   6  17   1        5.94       10.75     34.40 o 
   7  17   1        0.24      -22.63     45.78 o 
   1  18   1     1166.46     1182.42     52.18 o 
   2  18   1        4.87       -7.74     29.37 o 
   3  18   1      939.03      918.23     42.98 o 
   4  18   1       19.33      -21.01     34.98 o 
   5  18   1      325.95      339.80     41.58 o 
   6  18   1        3.15       11.66     42.53 o 
   7  18   1      271.79      255.61     51.89 o 
   0  19   1        5.21       -7.97     50.04 o 
   1  19   1     1244.04     1293.01     52.39 o 
   2  19   1        0.13        2.28     44.17 o 
   3  19   1     1679.89     1742.97     85.78 o 
   4  19   1        2.73      -16.89     36.77 o 
   5  19   1      107.55       99.11     41.74 o 
   6  19   1        0.27      -25.12     44.87 o 
   1  20   1       65.79       71.61     40.67 o 
   2  20   1       23.42       26.42     42.70 o 
   3  20   1      685.00      732.13     82.25 o 
   4  20   1        9.46       16.54     40.79 o 
   5  20   1      256.30      231.06     46.90 o 
   6  20   1        0.00      -18.78     48.64 o 
   0  21   1       79.43        6.09     60.06 o 
   1  21   1     1518.01     1477.15     96.73 o 
   2  21   1        0.19       19.33     45.46 o 
   3  21   1      308.56      252.33     73.63 o 
   4  21   1        0.97       -0.98     45.12 o 
   5  21   1      142.09      120.86     50.45 o 
   1  22   1       59.49       77.15     49.47 o 
   2  22   1        9.43       15.98     51.29 o 
   3  22   1       95.37       57.63     53.29 o 
   4  22   1        2.69      -25.25     83.42 o 
   0  23   1      172.32       78.72     75.87 o 
   1  23   1      953.22     1073.14     67.39 o 
   2  23   1        3.49       39.75     54.64 o 
   3  23   1      246.12      284.90     61.28 o 
   1  24   1       17.78       46.13     63.06 o 
   2  24   1        9.59      -32.01     72.08 o 
   0   0   2    68201.98    65402.02   2114.63 o 
   2   0   2     5243.92     4604.66     72.34 o 
   4   0   2     1602.03     1467.92     60.43 o 
   6   0   2       16.89       22.54     21.56 o 
   8   0   2       59.99       53.78     32.21 o 
  10   0   2       82.09       26.77     71.15 o 
   1   1   2     9841.61     9278.75    137.04 o 
   2   1   2     8689.31     9241.58    141.07 o 
   3   1   2      360.76      357.00      9.58 o 
   4   1   2     7753.61     7578.73    131.92 o 
   5   1   2       48.06       35.21     10.00 o 
   6   1   2     3328.64     3339.82     54.73 o 
   7   1   2        1.85      -18.29     18.29 o 
   8   1   2      719.64      639.31     52.41 o 
   9   1   2        0.01      -10.81     34.07 o 
  10   1   2       97.78       17.66     51.64 o 
   0   2   2      280.44      457.53     13.96 o 
   1   2   2      372.08      411.40      8.50 o 
   2   2   2    14824.19    15228.79    331.05 o 
   3   2   2      187.78      169.95      8.19 o 
   4   2   2     4085.00     4060.13     71.01 o 
   5   2   2        4.77        5.26     11.20 o 
   6   2   2      377.94      450.54     19.17 o 
   7   2   2        0.10       -4.10     18.80 o 
   8   2   2        2.00        9.17     23.22 o 
   9   2   2        0.12       -0.73     33.50 o 
  10   2   2       82.20       71.92     42.57 o 
   1   3   2       15.94       24.94      4.70 o 
   2   3   2     5370.74     5358.39     59.24 o 
   3   3   2       45.30       82.62      6.51 o 
   4   3   2     4190.47     3636.33     48.33 o 
   5   3   2       40.38       49.98     11.93 o 
   6   3   2     1926.39     2062.99     34.39 o 
   7   3   2       62.55       29.34     18.70 o 
   8   3   2      621.99      594.81     32.84 o 
   9   3   2       27.17       -0.58     33.22 o 
  10   3   2      111.06       73.27     42.12 o 
   0   4   2      707.14      882.57     40.71 o 
   1   4   2      747.07      692.23     13.87 o 
   2   4   2    21854.89    20056.10    223.77 o 
   3   4   2      401.28      425.82     13.00 o 
   4   4   2     6664.07     6628.41     79.34 o 
   5   4   2      242.11      232.06     13.52 o 
   6   4   2      149.37      125.16     15.20 o 
   7   4   2       59.49       44.77     21.88 o 
   8   4   2       22.87        9.77     27.14 o 
   9   4   2        3.31        5.48     33.84 o 
  10   4   2       63.16       47.35     41.55 o 
   1   5   2      791.98      778.88     14.70 o 
   2   5   2     1126.76     1052.26     29.41 o 
   3   5   2      337.10      351.51     10.65 o 
   4   5   2     2751.81     2788.88     46.87 o 
   5   5   2       21.62       19.16     12.23 o 
   6   5   2     1605.96     1605.76     38.39 o 
   7   5   2       14.20       21.79     22.45 o 
   8   5   2     1062.08     1124.74     57.95 o 
   9   5   2        0.00       10.22     34.25 o 
  10   5   2       57.05       47.32     42.23 o 
   0   6   2     8508.82     8580.90    168.51 o 
   1   6   2     1066.63     1039.09     19.35 o 
   2   6   2    14189.54    13833.61    180.06 o 
   3   6   2      950.23      961.19     29.04 o 
   4   6   2     3103.24     3039.00     37.93 o 
   5   6   2       44.97       36.86     12.58 o 
   6   6   2      422.89      542.97     23.10 o 
   7   6   2       23.41       35.57     22.79 o 
   8   6   2      134.60      145.75     30.42 o 
   9   6   2        5.29        7.01     34.72 o 
  10   6   2       16.65       -1.52     43.27 o 
   1   7   2      261.27      301.41     17.18 o 
   2   7   2     2376.12     2375.76     37.25 o 
   3   7   2      303.22      257.90      9.97 o 
   4   7   2     2624.18     2417.45     45.73 o 
   5   7   2       96.38       99.75     15.99 o 
   6   7   2     2067.26     2182.23     61.95 o 
   7   7   2       93.85       69.91     24.38 o 
   8   7   2      631.36      524.75     33.85 o 
   9   7   2       32.62       29.74     35.68 o 
  10   7   2       49.61       45.14     43.22 o 
   0   8   2    16838.48    16286.13    316.98 o 
   1   8   2      936.27     1064.44     20.92 o 
   2   8   2     3826.08     3778.71     72.29 o 
   3   8   2       91.45       63.56     10.42 o 
   4   8   2     5156.43     4983.17     83.74 o 
   5   8   2      135.70      125.36     18.22 o 
   6   8   2      436.79      436.49     23.49 o 
   7   8   2        0.14       -9.79     23.92 o 
   8   8   2       84.31       49.75     29.10 o 
   9   8   2        5.61        5.08     36.04 o 
  10   8   2       51.01       28.78     43.90 o 
   1   9   2     5386.67     5481.83     87.35 o 
   2   9   2     1981.52     1909.13     37.03 o 
   3   9   2      109.92      130.66     13.25 o 
   4   9   2     2086.79     2035.68     43.19 o 
   5   9   2        5.97        3.24     19.12 o 
   6   9   2     2536.57     2469.50     62.52 o 
   7   9   2       38.54       40.02     27.51 o 
   8   9   2      353.27      302.59     33.71 o 
   9   9   2        0.01       14.15     36.94 o 
   0  10   2    22958.16    22253.21    380.30 o 
   1  10   2     1001.48      898.71     97.68 o 
   2  10   2     3390.55     3116.84     62.72 o 
   3  10   2      408.97      393.55     22.17 o 
   4  10   2     2658.32     2467.82     49.80 o 
   5  10   2       10.52        9.00     22.49 o 
   6  10   2      243.70      244.52     26.95 o 
   7  10   2        1.19      -24.46     30.54 o 
   8  10   2      101.20       74.43     34.69 o 
   9  10   2        0.00       34.51     41.42 o 
   1  11   2      113.14      136.29     14.07 o 
   2  11   2     1694.15     1557.26     33.79 o 
   3  11   2        1.27       -8.18     17.47 o 
   4  11   2      538.48      487.18     24.63 o 
   5  11   2      104.69      121.40     32.57 o 
   6  11   2     2967.13     2877.79     84.04 o 
   7  11   2       18.37       46.89     30.80 o 
   8  11   2      376.90      349.13     43.77 o 
   9  11   2        1.78        9.33     47.68 o 
   0  12   2    12216.04    11572.95    202.82 o 
   1  12   2       77.12       62.96     12.06 o 
   2  12   2     4164.98     4097.73     80.96 o 
   3  12   2      182.91      126.00     21.15 o 
   4  12   2     2252.49     2340.36     57.82 o 
   5  12   2       28.21        1.39     24.97 o 
   6  12   2        2.43       17.34     27.43 o 
   7  12   2       27.97       17.24     32.21 o 
   8  12   2        4.25       30.49     41.52 o 
   9  12   2        3.24       38.21     50.52 o 
   1  13   2      946.70      985.92     34.02 o 
   2  13   2     1094.30     1113.69     54.44 o 
   3  13   2       10.34       -0.26     21.33 o 
   4  13   2     1010.76     1068.19     38.97 o 
   5  13   2      110.26      105.65     28.30 o 
   6  13   2     2032.27     2002.24     81.56 o 
   7  13   2       44.97       42.43     35.40 o 
   8  13   2      250.65      218.56     45.54 o 
   9  13   2        4.48      -14.29     51.56 o 
   0  14   2     7822.24     7691.47    140.07 o 
   1  14   2       12.99       34.22     17.61 o 
   2  14   2     3658.05     3413.94     72.47 o 
   3  14   2        4.88       20.63     22.80 o 
   4  14   2      858.17      746.68     35.89 o 
   5  14   2        5.78       26.25     29.00 o 
   6  14   2      132.85      194.14     33.53 o 
   7  14   2       46.51       32.80     37.29 o 
   8  14   2       14.28       33.10     46.32 o 
   1  15   2       13.19       21.91     19.90 o 
   2  15   2       33.10       17.46     26.19 o 
   3  15   2       38.96       29.47     24.62 o 
   4  15   2     2604.47     2485.58     94.55 o 
   5  15   2        7.41       26.93     31.88 o 
   6  15   2      860.67      963.70     78.80 o 
   7  15   2        2.22       -6.05     38.10 o 
   8  15   2      225.05      214.54     51.52 o 
   0  16   2     4887.36     4816.55    145.05 o 
   1  16   2        5.07      -15.38     19.73 o 
   2  16   2     2680.21     2197.41    461.26 o 
   3  16   2       48.39       38.01     27.61 o 
   4  16   2      644.99      700.46     41.34 o 
   5  16   2        7.75       36.31     34.85 o 
   6  16   2       84.31       74.83     38.76 o 
   7  16   2        4.87      -28.70     41.66 o 
   8  16   2       10.64      -35.54     52.01 o 
   1  17   2       15.32       16.21     25.13 o 
   2  17   2      339.71      309.19     41.03 o 
   3  17   2       19.76       17.48     30.22 o 
   4  17   2     1627.19     1594.93    113.96 o 
   5  17   2        4.43       31.57     37.42 o 
   6  17   2      344.73      356.55     46.40 o 
   7  17   2        0.22       -2.69     45.20 o 
   0  18   2      203.44      114.65     47.98 o 
   1  18   2       29.45       46.90     33.15 o 
   2  18   2     3801.61     3656.28     75.16 o 
   3  18   2       14.47        1.37     32.48 o 
   4  18   2      730.23      733.22     58.39 o 
   5  18   2        0.62       -4.83     39.03 o 
   6  18   2       15.90       -7.26     41.44 o 
   7  18   2        0.02      -25.43     47.11 o 
   1  19   2       71.82       87.31     37.40 o 
   2  19   2      872.64      945.76     57.16 o 
   3  19   2       94.43       56.66     36.25 o 
   4  19   2      577.94      504.70     45.47 o 
   5  19   2        1.35       11.33     44.58 o 
   6  19   2      230.30      217.35     48.65 o 
   0  20   2      824.60      872.49     71.23 o 
   1  20   2       16.71       -2.77     38.54 o 
   2  20   2     1516.19     1570.57     76.14 o 
   3  20   2        0.24      -41.05     47.88 o 
   4  20   2      607.31      642.87     43.26 o 
   5  20   2        0.12       -5.39     45.84 o 
   6  20   2        0.86        0.81     47.25 o 
   1  21   2       48.21       46.11     44.39 o 
   2  21   2       64.41       36.54     47.39 o 
   3  21   2        0.81      -28.87    102.06 o 
   4  21   2      562.70      523.39     63.10 o 
   5  21   2        0.02        8.55     50.09 o 
   0  22   2     1409.47     1400.35     96.40 o 
   1  22   2       13.27      -12.33     48.54 o 
   2  22   2      740.87      737.82     68.14 o 
   3  22   2        2.69      -38.27     73.13 o 
   4  22   2      133.86      231.73     91.53 o 
   1  23   2        4.85        5.43     61.49 o 
   2  23   2       25.86      -13.69     62.33 o 
   3  23   2        8.19       -2.92     70.69 o 
   0  24   2      903.80      929.59    137.18 o 
   1  24   2       29.39       41.67     80.78 o 
   2  24   2      327.90      373.98     92.82 o 
   1   0   3     1447.01     1600.65     28.00 o 
   3   0   3     1232.60     1248.60     26.62 o 
   5   0   3     6852.06     6745.70    109.46 o 
   7   0   3     1482.64     1371.58     45.41 o 
   9   0   3      151.10       78.79     41.74 o 
   0   1   3     1009.86      732.43     20.96 o 
   1   1   3    29866.20    29939.90    333.43 o 
   2   1   3      814.00      693.28     14.73 o 
   3   1   3     3084.83     2878.52     38.93 o 
   4   1   3       49.19       73.16      8.95 o 
   5   1   3     1573.86     1676.21     32.31 o 
   6   1   3      114.26      102.21     17.21 o 
   7   1   3       66.52       63.04     19.36 o 
   8   1   3       21.75       25.84     23.75 o 
   9   1   3       27.74       46.94     34.21 o 
  10   1   3        5.53       43.37     52.17 o 
   1   2   3      853.98      820.59     20.38 o 
   2   2   3      111.64      124.66      8.06 o 
   3   2   3     1261.10     1012.60     41.20 o 
   4   2   3       64.26       59.12      9.71 o 
   5   2   3     5328.69     5180.53     72.60 o 
   6   2   3       55.30       57.91     16.49 o 
   7   2   3     1523.66     1700.07     42.14 o 
   8   2   3        2.94        1.80     25.08 o 
   9   2   3      348.28      353.13     38.44 o 
  10   2   3        3.37      -17.50     41.72 o 
   0   3   3       99.35       73.72      7.78 o 
   1   3   3    19449.64    19660.04    248.49 o 
   2   3   3       31.55       65.10      6.42 o 
   3   3   3     8294.78     8312.30     91.39 o 
   4   3   3      596.94      651.43     22.49 o 
   5   3   3     1127.47     1122.30     22.22 o 
   6   3   3       52.16       53.95     15.22 o 
   7   3   3        3.81       -4.64     19.32 o 
   8   3   3        7.99       12.10     27.86 o 
   9   3   3       11.44        3.36     34.18 o 
  10   3   3        9.97        0.26     43.42 o 
   1   4   3     2430.07     2291.79     30.78 o 
   2   4   3      848.21      825.48     15.85 o 
   3   4   3     7312.62     7002.78     77.90 o 
   4   4   3     1666.07     1696.10     28.26 o 
   5   4   3     1097.48     1013.27     21.42 o 
   6   4   3      296.06      298.07     17.43 o 
   7   4   3     1619.36     1765.65     54.96 o 
   8   4   3        3.73      -14.30     27.54 o 
   9   4   3      482.36      415.17     38.84 o 
  10   4   3        0.58      -11.55     46.40 o 
   0   5   3     1092.01     1284.68     42.80 o 
   1   5   3     8495.24     8329.11    100.31 o 
   2   5   3      224.83      241.43      9.08 o 
   3   5   3    11931.27    11460.93    130.68 o 
   4   5   3     1328.59     1258.39     25.36 o 
   5   5   3     1619.94     1903.59     31.19 o 
   6   5   3       53.09       67.14     16.90 o 
   7   5   3        1.30       -0.29     23.17 o 
   8   5   3        0.23       -2.93     28.85 o 
   9   5   3      111.93       83.05     36.13 o 
  10   5   3        0.69        5.34     44.54 o 
   1   6   3     1948.17     2041.10     28.58 o 
   2   6   3      387.48      441.92     11.48 o 
   3   6   3     5184.35     4801.37     57.98 o 
   4   6   3       75.68       59.09     10.01 o 
   5   6   3     2872.69     2993.80     62.40 o 
   6   6   3       16.24        8.38     18.26 o 
   7   6   3      733.11      712.44     31.62 o 
   8   6   3       22.56       29.39     29.61 o 
   9   6   3      352.04      359.89     38.37 o 
  10   6   3        0.97       16.07     44.24 o 
   0   7   3      690.32      748.75     20.54 o 
   1   7   3    13644.60    13339.28    159.16 o 
   2   7   3     4692.92     4977.53     62.67 o 
   3   7   3     4403.69     4378.82     56.52 o 
   4   7   3      401.90      458.74     14.69 o 
   5   7   3      825.97      834.46     27.55 o 
   6   7   3        3.40      -13.71     18.36 o 
   7   7   3      200.92      258.38     26.63 o 
   8   7   3        2.51      -11.24     29.05 o 
   9   7   3      152.24      114.75     37.78 o 
  10   7   3        0.06       24.08     45.17 o 
   1   8   3        0.98       17.51      7.74 o 
   2   8   3     1277.88     1499.36     24.17 o 
   3   8   3     3241.07     3004.34     48.71 o 
   4   8   3      553.13      522.50     25.77 o 
   5   8   3     1953.04     1874.42     40.92 o 
   6   8   3       28.94       14.00     20.67 o 
   7   8   3     1706.66     1795.37     79.52 o 
   8   8   3        3.47      -15.34     30.51 o 
   9   8   3       92.68      100.61     38.07 o 
   0   9   3     2922.22     3277.36     78.99 o 
   1   9   3    11743.13    11146.68    153.35 o 
   2   9   3      176.89      197.00     10.46 o 
   3   9   3     4033.78     4119.68     59.06 o 
   4   9   3      605.13      567.72     25.66 o 
   5   9   3      561.05      548.71     26.64 o 
   6   9   3       99.08      122.44     24.62 o 
   7   9   3        5.01      -18.25     27.72 o 
   8   9   3        0.79      -19.48     33.29 o 
   9   9   3       22.75        3.93     41.50 o 
   1  10   3     1482.63     1524.20     47.53 o 
   2  10   3      282.86      257.05     13.86 o 
   3  10   3     2072.58     2080.88     35.98 o 
   4  10   3      147.47      140.86     17.64 o 
   5  10   3     1015.17     1029.90     34.03 o 
   6  10   3      162.21      163.34     27.03 o 
   7  10   3     1201.81     1160.80     82.27 o 
   8  10   3        0.50        2.35     36.04 o 
   9  10   3      216.69      285.61     45.88 o 
   0  11   3      192.40      159.26     16.14 o 
   1  11   3     7091.38     5130.80    986.16 o 
   2  11   3      199.34      194.56     15.08 o 
   3  11   3     3221.88     3110.13     59.89 o 
   4  11   3       19.16       33.57     17.50 o 
   5  11   3      963.62      952.45     34.34 o 
   6  11   3        7.25       22.83     27.04 o 
   7  11   3       20.89        7.30     31.61 o 
   8  11   3        3.45       -7.75     41.33 o 
   9  11   3       13.96       29.39     49.52 o 
   1  12   3      138.64      161.82     13.26 o 
   2  12   3      617.90      613.64     40.15 o 
   3  12   3     1656.89     1601.08     40.31 o 
   4  12   3       72.81       83.30     21.94 o 
   5  12   3     1474.61     1544.18     46.39 o 
   6  12   3       46.60       23.41     28.86 o 
   7  12   3      701.97      751.61     41.58 o 
   8  12   3        0.32      -14.63     42.04 o 
   9  12   3      126.56      104.55     53.11 o 
   0  13   3      330.57      371.87     22.00 o 
   1  13   3     7622.07     7446.33    111.05 o 
   2  13   3      264.01      232.78     22.54 o 
   3  13   3      965.97     1027.88     31.64 o 
   4  13   3      600.66      635.00     38.42 o 
   5  13   3      442.42      441.06     30.50 o 
   6  13   3        8.23       -1.03     29.57 o 
   7  13   3       33.59       63.38     36.02 o 
   8  13   3        9.79       -0.25     44.15 o 
   1  14   3      108.87      144.72     19.76 o 
   2  14   3      341.47      416.07     27.85 o 
   3  14   3      344.24      374.03     24.92 o 
   4  14   3       17.11       28.81     26.50 o 
   5  14   3     2125.25     2137.34     94.51 o 
   6  14   3        4.35       -4.30     32.54 o 
   7  14   3      404.06      382.04     41.18 o 
   8  14   3        0.12       12.11     47.91 o 
   0  15   3      430.48      417.87     33.59 o 
   1  15   3     4054.57     3963.14     78.88 o 
   2  15   3      147.08      145.38     28.30 o 
   3  15   3     1692.06     1727.09     44.13 o 
   4  15   3       90.96       89.66     30.17 o 
   5  15   3       81.63       92.48     30.79 o 
   6  15   3        2.86      -19.18     34.13 o 
   7  15   3       46.91       32.72     40.02 o 
   8  15   3        3.56      -26.18     49.66 o 
   1  16   3      146.75      167.62     22.41 o 
   2  16   3       23.49      -20.60     25.26 o 
   3  16   3      853.32      932.07     36.49 o 
   4  16   3       33.64       -4.59     30.96 o 
   5  16   3      750.52      722.57     44.71 o 
   6  16   3       38.65        4.09     36.74 o 
   7  16   3      297.59      297.39     46.28 o 
   0  17   3        3.18        9.67     42.72 o 
   1  17   3     1826.26     1951.17     51.42 o 
   2  17   3       84.34       64.21     25.70 o 
   3  17   3     1650.05     1659.09     46.78 o 
   4  17   3       12.05       24.97     33.82 o 
   5  17   3      205.58      169.53     36.75 o 
   6  17   3        1.05       -6.41     39.72 o 
   7  17   3        0.96      -13.51     46.68 o 
   1  18   3      144.43      136.60     35.23 o 
   2  18   3       22.03       34.95     28.45 o 
   3  18   3      949.50      860.15     47.54 o 
   4  18   3       10.78       -6.59     36.93 o 
   5  18   3      329.41      359.05     41.73 o 
   6  18   3        0.73       28.41     43.77 o 
   7  18   3      192.22      199.10     51.00 o 
   0  19   3       11.93        9.17     51.12 o 
   1  19   3     1151.98     1262.91     53.87 o 
   2  19   3        2.53       27.98     87.66 o 
   3  19   3     1123.38     1046.39     43.67 o 
   4  19   3        0.75      -13.61     39.80 o 
   5  19   3      141.52       88.79     41.79 o 
   6  19   3       10.32      -19.19     46.57 o 
   1  20   3       25.45       -8.03     46.69 o 
   2  20   3        6.16       19.73     49.55 o 
   3  20   3      559.53      503.27     54.62 o 
   4  20   3       17.46       37.24     40.48 o 
   5  20   3      191.40      134.72     45.45 o 
   6  20   3        9.15       -0.59     50.72 o 
   0  21   3        0.46       -3.73     85.58 o 
   1  21   3     1068.94     1111.83    114.46 o 
   2  21   3        5.11       13.73     54.45 o 
   3  21   3      404.91      448.29     79.35 o 
   4  21   3        3.40      -54.62     54.62 o 
   5  21   3      100.97      126.50     50.70 o 
   1  22   3       63.09      106.50     69.48 o 
   2  22   3       26.34       47.95     59.02 o 
   3  22   3       95.72        0.86    103.64 o 
   4  22   3        4.58      -28.79     91.35 o 
   0  23   3        6.41     -114.25    114.25 o 
   1  23   3      760.44      771.63     90.45 o 
   2  23   3        0.70        4.70     65.06 o 
   3  23   3      191.54      139.27     74.18 o 
   1  24   3       23.39        6.76     67.66 o 
   0   0   4    39228.52    41360.64    948.53 o 
   2   0   4     9246.74     9365.84    144.61 o 
   4   0   4     5598.69     5695.60    100.94 o 
   6   0   4      429.77      529.45     29.74 o 
   8   0   4       56.94       59.52     35.76 o 
  10   0   4       51.87       55.05     80.92 o 
   1   1   4      597.25      588.32     10.70 o 
   2   1   4     1941.32     1856.78     27.71 o 
   3   1   4        0.40        5.23      7.47 o 
   4   1   4     4061.67     4040.32     51.00 o 
   5   1   4      155.76      157.33     12.50 o 
   6   1   4     5074.86     5137.47     72.05 o 
   7   1   4       14.61       13.77     20.07 o 
   8   1   4      532.68      558.28     29.31 o 
   9   1   4        2.88        5.00     35.69 o 
  10   1   4       93.33       70.06     54.66 o 
   0   2   4    26878.65    25418.18    478.31 o 
   1   2   4       99.98      106.94      6.97 o 
   2   2   4    17546.58    16571.90    197.86 o 
   3   2   4      580.92      529.20     16.52 o 
   4   2   4     4277.99     3966.57     76.15 o 
   5   2   4      199.28      226.92     14.61 o 
   6   2   4      439.89      495.01     19.50 o 
   7   2   4        3.37      -20.07     20.07 o 
   8   2   4      138.24      121.15     27.37 o 
   9   2   4        2.48        4.48     36.10 o 
  10   2   4       43.77       73.51     48.13 o 
   1   3   4      644.58      666.42     20.70 o 
   2   3   4     1328.70     1246.14     49.65 o 
   3   3   4      134.43      143.48      8.85 o 
   4   3   4     4045.40     3709.24     58.61 o 
   5   3   4       32.60       55.08     13.34 o 
   6   3   4     3259.21     3577.91     53.68 o 
   7   3   4       48.42       46.03     20.53 o 
   8   3   4      767.38      812.12     40.89 o 
   9   3   4       14.00       29.52     35.72 o 
  10   3   4       83.00       38.96     43.37 o 
   0   4   4    19914.52    20901.96    394.98 o 
   1   4   4      675.68      777.09     16.07 o 
   2   4   4     9865.42     9371.03    107.23 o 
   3   4   4      451.64      382.40     11.75 o 
   4   4   4     6611.21     6808.86     83.76 o 
   5   4   4      232.59      272.96     18.35 o 
   6   4   4       26.54       22.91     15.98 o 
   7   4   4      193.49      202.10     23.42 o 
   8   4   4        7.62       10.64     28.88 o 
   9   4   4       10.13       -7.71     36.10 o 
  10   4   4       99.47       57.88     45.24 o 
   1   5   4     3898.15     3675.82     74.19 o 
   2   5   4     2298.83     2158.29     37.00 o 
   3   5   4       15.91        3.60      8.59 o 
   4   5   4     4171.63     4125.33     52.18 o 
   5   5   4       90.40       67.64     13.46 o 
   6   5   4     2437.83     2409.12     42.46 o 
   7   5   4       28.13       40.08     24.64 o 
   8   5   4      907.19     1014.73     48.51 o 
   9   5   4       18.15       24.30     35.92 o 
  10   5   4       32.38        1.88     45.33 o 
   0   6   4     3909.78     3380.67     71.95 o 
   1   6   4     1515.57     1460.80     23.02 o 
   2   6   4    15459.16    15502.54    184.60 o 
   3   6   4     1171.34     1285.51     21.66 o 
   4   6   4     3630.82     3530.47     46.16 o 
   5   6   4        0.81        9.27     13.49 o 
   6   6   4      168.03      162.24     20.69 o 
   7   6   4        1.86       -5.87     24.53 o 
   8   6   4       28.68       62.60     30.87 o 
   9   6   4        0.21       10.80     36.65 o 
  10   6   4       52.14       33.55     47.35 o 
   1   7   4       13.90       22.39      8.31 o 
   2   7   4     1049.65      995.53     27.10 o 
   3   7   4      142.05      187.46     14.80 o 
   4   7   4     4589.70     4509.33     62.05 o 
   5   7   4       46.63       34.20     16.12 o 
   6   7   4     1247.51     1243.79     46.92 o 
   7   7   4        5.97       17.94     25.60 o 
   8   7   4      783.36      762.14     50.96 o 
   9   7   4        3.64      -12.35     37.76 o 
   0   8   4     8104.38     7662.12    132.51 o 
   1   8   4      880.41      958.28     18.56 o 
   2   8   4     6378.12     6323.02     79.18 o 
   3   8   4      575.57      616.53     20.46 o 
   4   8   4     3895.03     3942.93     58.51 o 
   5   8   4       58.98       46.13     18.64 o 
   6   8   4      169.21      117.06     23.55 o 
   7   8   4       44.99       -0.82     28.05 o 
   8   8   4       60.92       28.66     31.77 o 
   9   8   4        0.49       -7.97     38.90 o 
   1   9   4     4882.35     5220.00     63.18 o 
   2   9   4      508.99      539.04     21.30 o 
   3   9   4      122.79      114.13     11.96 o 
   4   9   4     2984.57     2996.45     56.26 o 
   5   9   4       39.72        6.10     21.49 o 
   6   9   4     1522.36     1498.21     44.33 o 
   7   9   4       38.91       15.94     28.63 o 
   8   9   4      365.18      354.13     39.47 o 
   9   9   4        0.00      -10.39     44.12 o 
   0  10   4     3685.98     3219.80     57.13 o 
   1  10   4      394.24      395.42     12.87 o 
   2  10   4     9211.15     9344.13    114.88 o 
   3  10   4      297.67      323.31     16.53 o 
   4  10   4      643.33      732.27     25.22 o 
   5  10   4        0.68       11.15     22.27 o 
   6  10   4      404.46      497.67     32.14 o 
   7  10   4        5.61      -16.05     30.04 o 
   8  10   4       37.23       24.64     37.01 o 
   9  10   4        0.12        0.26     48.66 o 
   1  11   4        0.00       16.69     10.45 o 
   2  11   4      133.31      179.55     15.21 o 
   3  11   4        6.29        0.40     16.50 o 
   4  11   4     1188.79     1367.46     37.94 o 
   5  11   4        1.62       12.02     23.83 o 
   6  11   4     1958.36     2049.15     53.81 o 
   7  11   4       12.12      -14.61     31.87 o 
   8  11   4      289.20      336.13     46.21 o 
   9  11   4        2.15      -32.46     49.21 o 
   0  12   4     6157.19     5886.12     97.36 o 
   1  12   4      191.89      218.12     17.35 o 
   2  12   4     3463.31     3412.25     52.87 o 
   3  12   4       35.23       19.81     17.69 o 
   4  12   4     1492.22     1567.43     42.14 o 
   5  12   4       52.70       56.58     25.96 o 
   6  12   4       13.12       62.31     29.50 o 
   7  12   4        2.71        1.51     34.07 o 
   8  12   4        0.10      -19.05     43.01 o 
   9  12   4        1.23        1.99     52.44 o 
   1  13   4      245.22      234.49     16.16 o 
   2  13   4      452.50      455.03     22.06 o 
   3  13   4        3.59      -17.60     18.54 o 
   4  13   4      896.18      873.61     48.70 o 
   5  13   4       17.08       17.56     27.29 o 
   6  13   4      840.06      856.81     41.19 o 
   7  13   4        1.26      -19.28     36.29 o 
   8  13   4      287.11      238.78     49.13 o 
   0  14   4     2931.44     2982.60     58.32 o 
   1  14   4       41.36        8.18     15.73 o 
   2  14   4     2081.56     2066.92     43.85 o 
   3  14   4        5.89      -20.36     20.36 o 
   4  14   4     1441.42     1544.04     58.56 o 
   5  14   4       56.69       40.24     29.90 o 
   6  14   4       69.79       81.16     33.88 o 
   7  14   4        3.85       10.22     39.18 o 
   8  14   4        6.91        2.69     49.01 o 
   1  15   4       38.65       59.22     19.11 o 
   2  15   4      168.82      157.16     22.22 o 
   3  15   4       24.56       26.17     22.35 o 
   4  15   4     1165.02     1282.55     44.52 o 
   5  15   4        1.83      -26.58     30.94 o 
   6  15   4      507.59      529.97     42.18 o 
   7  15   4        0.07      -38.54     42.08 o 
   8  15   4      152.60       88.76     53.64 o 
   0  16   4     3683.88     3704.18    105.31 o 
   1  16   4       10.26       -3.37     18.69 o 
   2  16   4      986.52     1038.93     38.81 o 
   3  16   4        3.59       -1.34     23.93 o 
   4  16   4      695.38      627.19     62.09 o 
   5  16   4       15.20       35.03     34.02 o 
   6  16   4       60.27       69.46     38.97 o 
   7  16   4        0.92       20.59     44.16 o 
   1  17   4        1.07      -15.99     24.74 o 
   2  17   4       65.73       11.10     24.42 o 
   3  17   4        0.72       -3.39     26.18 o 
   4  17   4      541.27      524.45     52.92 o 
   5  17   4        8.51       27.83     36.44 o 
   6  17   4      442.96      498.71     46.32 o 
   7  17   4        4.19       17.46     47.87 o 
   0  18   4      914.90      955.91    132.95 o 
   1  18   4       22.10       -1.63     34.07 o 
   2  18   4     1634.69     1781.18     59.18 o 
   3  18   4       22.34       -5.81     28.98 o 
   4  18   4      296.53      257.29     42.20 o 
   5  18   4        0.05      -37.88     37.88 o 
   6  18   4       47.82       36.66     45.69 o 
   1  19   4       51.67       23.04     37.39 o 
   2  19   4      422.06      522.29     53.26 o 
   3  19   4        2.36      -29.75     37.30 o 
   4  19   4      191.21      171.81     39.51 o 
   5  19   4        2.93      -38.35     42.04 o 
   6  19   4      213.17      188.28     50.22 o 
   0  20   4      490.77      414.95     64.01 o 
   1  20   4        0.33      -28.44     40.72 o 
   2  20   4      785.54      842.80     68.05 o 
   3  20   4        0.01      -18.78     50.49 o 
   4  20   4      445.85      344.38     49.39 o 
   5  20   4        0.65      -29.50     49.94 o 
   1  21   4       27.02        5.28     44.97 o 
   2  21   4      199.23      135.48     48.41 o 
   3  21   4        6.33       16.97     72.32 o 
   4  21   4      179.51      184.80     61.86 o 
   5  21   4        1.08      -55.38     55.38 o 
   0  22   4      774.98      848.34     83.51 o 
   1  22   4        0.26        8.02     49.60 o 
   2  22   4      479.35      549.96     59.05 o 
   3  22   4        4.25      -54.57     80.32 o 
   4  22   4       84.77       47.91     89.36 o 
   1  23   4       11.74       20.24     56.21 o 
   2  23   4       11.90      -15.48     57.42 o 
   3  23   4       13.94      -15.24     74.33 o 
   0  24   4      834.17      899.14    101.48 o 
   1   0   5      242.85      341.61     39.49 o 
   3   0   5     8871.44     9361.17    146.65 o 
   5   0   5     2104.41     1975.97     43.69 o 
   7   0   5     1491.80     1542.38     49.94 o 
   9   0   5       89.86       68.02     50.75 o 
   0   1   5     2968.52     2406.68     53.98 o 
   1   1   5    16848.87    16755.05    187.26 o 
   2   1   5      203.07      268.96      9.45 o 
   3   1   5     6959.53     6592.25     74.40 o 
   4   1   5       37.56       25.32     10.33 o 
   5   1   5      937.41     1062.82     34.24 o 
   6   1   5       13.23       24.01     16.25 o 
   7   1   5        5.89       12.72     20.99 o 
   8   1   5        0.47        1.60     26.21 o 
   9   1   5       78.38       94.83     33.91 o 
  10   1   5        0.10      -36.35     50.13 o 
   1   2   5     1698.45     1742.91     50.95 o 
   2   2   5     1892.61     1901.01     26.64 o 
   3   2   5     3782.74     3719.80     62.40 o 
   4   2   5      724.78      787.39     18.33 o 
   5   2   5     4792.06     4892.06     72.15 o 
   6   2   5        5.15       17.70     15.99 o 
   7   2   5     1155.04     1230.59     44.70 o 
   8   2   5       14.41      -11.91     26.96 o 
   9   2   5      147.69      144.61     37.55 o 
  10   2   5       12.54       43.87     49.85 o 
   0   3   5     2886.94     2759.73     60.68 o 
   1   3   5    20137.50    19705.51    233.35 o 
   2   3   5       71.06      146.14     15.84 o 
   3   3   5     4455.44     4244.11     56.10 o 
   4   3   5      336.23      352.94     14.31 o 
   5   3   5      388.94      450.84     17.41 o 
   6   3   5        0.47       -6.89     16.39 o 
   7   3   5        0.54        7.76     21.35 o 
   8   3   5        6.65       17.82     30.92 o 
   9   3   5       42.09       41.37     37.10 o 
  10   3   5        1.05       -1.11     43.91 o 
   1   4   5       73.72      119.32     13.10 o 
   2   4   5      124.84      103.97     14.11 o 
   3   4   5     4276.90     4141.88     84.57 o 
   4   4   5       19.97       15.43     10.54 o 
   5   4   5     2961.87     2937.15     62.84 o 
   6   4   5       35.47       12.65     16.77 o 
   7   4   5     1317.07     1440.19     43.16 o 
   8   4   5        8.64       25.22     30.49 o 
   9   4   5      200.84      243.77     39.49 o 
  10   4   5        6.26       20.00     46.02 o 
   0   5   5      159.51      156.59     15.88 o 
   1   5   5    14081.86    13636.88    175.39 o 
   2   5   5      819.29      840.31     17.39 o 
   3   5   5     8305.09     8075.55     94.73 o 
   4   5   5       83.49       65.36     11.99 o 
   5   5   5      266.43      256.50     16.26 o 
   6   5   5        3.01        8.40     18.05 o 
   7   5   5       13.88       28.08     25.80 o 
   8   5   5        0.60       17.77     31.12 o 
   9   5   5       62.86       49.25     38.05 o 
  10   5   5        0.00       17.20     46.68 o 
   1   6   5     3213.36     3344.65     42.24 o 
   2   6   5      314.56      370.49     12.88 o 
   3   6   5     3317.90     3036.96     52.08 o 
   4   6   5        2.26       15.19     11.78 o 
   5   6   5     3051.67     3095.59     47.36 o 
   6   6   5       32.84        4.15     18.31 o 
   7   6   5      551.86      594.30     43.02 o 
   8   6   5        2.43       -1.47     30.79 o 
   9   6   5      238.54      240.23     40.58 o 
   0   7   5       55.57       61.98     12.36 o 
   1   7   5     7183.10     6907.06     81.40 o 
   2   7   5      202.80      183.52     11.60 o 
   3   7   5     6507.46     6470.47     87.95 o 
   4   7   5        5.72        7.25     12.16 o 
   5   7   5      660.58      618.61     26.57 o 
   6   7   5       22.72       -2.83     22.60 o 
   7   7   5        0.16       12.56     29.46 o 
   8   7   5       24.56       31.92     32.22 o 
   9   7   5       60.59       69.66     43.12 o 
   1   8   5      105.36       91.97      9.61 o 
   2   8   5      526.96      490.62     15.06 o 
   3   8   5     4369.69     4366.14     92.25 o 
   4   8   5       34.96       33.81     14.89 o 
   5   8   5     2545.48     2645.85     56.96 o 
   6   8   5       22.19       36.35     23.54 o 
   7   8   5      802.51      733.37    102.70 o 
   8   8   5       16.09       47.99     40.74 o 
   9   8   5       69.05      127.17     50.04 o 
   0   9   5      114.23       89.04     14.87 o 
   1   9   5    10305.24     9709.18    112.64 o 
   2   9   5        6.08        1.56     11.33 o 
   3   9   5     3241.11     3205.98     46.22 o 
   4   9   5      244.24      220.86     17.55 o 
   5   9   5      294.98      220.48     24.83 o 
   6   9   5       25.05       51.72     24.60 o 
   7   9   5        5.05       18.35     31.82 o 
   8   9   5        7.13       -3.38     40.28 o 
   9   9   5        7.99      -36.15     48.04 o 
   1  10   5      372.87      416.11     14.13 o 
   2  10   5      916.68      991.97     26.44 o 
   3  10   5      767.08      860.34     29.34 o 
   4  10   5        7.66        0.49     18.17 o 
   5  10   5     2336.37     2349.59     97.49 o 
   6  10   5       15.58       25.27     27.22 o 
   7  10   5      673.65      672.41     39.71 o 
   8  10   5        0.71        3.21     42.45 o 
   9  10   5      122.81      101.45     51.00 o 
   0  11   5        3.04       -6.76     15.41 o 
   1  11   5     7549.19     7247.26     86.99 o 
   2  11   5        0.04        3.00     14.72 o 
   3  11   5     2345.88     2394.69     46.76 o 
   4  11   5      235.11      223.69     24.46 o 
   5  11   5      447.45      475.33     30.85 o 
   6  11   5       56.12       17.89     28.48 o 
   7  11   5       66.45       77.91     34.81 o 
   8  11   5        4.28       20.02     43.75 o 
   9  11   5        4.36       47.31     53.18 o 
   1  12   5      273.83      269.77     21.77 o 
   2  12   5       46.93       40.14     16.11 o 
   3  12   5     1947.32     2067.02     43.97 o 
   4  12   5       68.27      102.55     24.63 o 
   5  12   5     1276.65     1349.15     43.48 o 
   6  12   5       10.81      -30.00     30.00 o 
   7  12   5      474.87      425.07     41.07 o 
   8  12   5        5.76        1.59     44.75 o 
   0  13   5      167.15      199.33     20.63 o 
   1  13   5     3883.72     3845.48     71.65 o 
   2  13   5       42.30       76.93     19.43 o 
   3  13   5     2020.12     1927.61     43.30 o 
   4  13   5       53.76      104.03     26.22 o 
   5  13   5      406.62      420.26     33.32 o 
   6  13   5        7.53      -32.01     32.01 o 
   7  13   5        2.11       -7.19     37.72 o 
   8  13   5        3.16       15.34     47.83 o 
   1  14   5      731.56      736.46     24.82 o 
   2  14   5       82.04       78.26     20.98 o 
   3  14   5      550.58      605.57     28.23 o 
   4  14   5        9.45        8.21     26.64 o 
   5  14   5     1727.20     1805.07     52.30 o 
   6  14   5       25.90       -7.27     34.20 o 
   7  14   5      247.77      205.60     46.78 o 
   8  14   5        0.73      -21.80     50.96 o 
   0  15   5       74.55       78.57     32.94 o 
   1  15   5     3499.89     3593.40     71.83 o 
   2  15   5       70.45       24.55     22.36 o 
   3  15   5     1170.61     1259.96     37.31 o 
   4  15   5      147.59       92.96     29.90 o 
   5  15   5      149.94      122.46     33.65 o 
   6  15   5        0.00      -26.64     36.26 o 
   7  15   5        0.54      -33.08     42.22 o 
   1  16   5       37.17       47.75     23.31 o 
   2  16   5       25.45        7.29     25.26 o 
   3  16   5      781.22      841.27     34.30 o 
   4  16   5       12.47      -13.11     30.86 o 
   5  16   5      605.92      585.26     41.21 o 
   6  16   5        0.66      -15.07     39.00 o 
   7  16   5      319.81      312.75     48.94 o 
   0  17   5       22.46        9.64     44.96 o 
   1  17   5     2214.49     2180.95     56.23 o 
   2  17   5        0.83       -1.04     27.21 o 
   3  17   5     1018.88     1054.68     41.64 o 
   4  17   5       13.07       29.47     36.46 o 
   5  17   5       92.54       72.21     38.82 o 
   6  17   5        0.73      -15.59     42.91 o 
   7  17   5        0.32      -23.83     48.87 o 
   1  18   5      115.35      102.84     38.27 o 
   2  18   5        1.36        5.46     35.35 o 
   3  18   5      508.30      503.42     37.98 o 
   4  18   5        0.05       -5.92     39.44 o 
   5  18   5      439.23      447.98     49.88 o 
   6  18   5        0.30      -31.62     49.76 o 
   0  19   5        8.09      -27.88     54.71 o 
   1  19   5     1361.83     1377.17     58.08 o 
   2  19   5        0.21       -0.88     39.53 o 
   3  19   5      596.01      573.95     46.06 o 
   4  19   5        0.83       -5.96     43.77 o 
   5  19   5      106.27       43.63     48.51 o 
   6  19   5        0.03      -23.62     54.27 o 
   1  20   5       20.06       18.30     43.78 o 
   2  20   5       17.16       11.80     45.68 o 
   3  20   5      598.86      524.30     59.75 o 
   4  20   5        5.83      -15.00     47.16 o 
   5  20   5      139.05      120.19     54.09 o 
   0  21   5        0.78       -2.57     67.05 o 
   1  21   5      815.55      917.06     59.84 o 
   2  21   5       28.71       45.36     50.60 o 
   3  21   5      462.51      468.67     91.24 o 
   4  21   5        9.76      -22.98     63.13 o 
   1  22   5       75.29       53.37     53.78 o 
   2  22   5        4.04       18.16     54.31 o 
   3  22   5      160.08      253.47    124.07 o 
   0  23   5       11.89       74.17     81.44 o 
   1  23   5      631.28      642.67     68.05 o 
   2  23   5        5.79       10.74     60.73 o 
   0   0   6    37912.66    36703.96    845.60 o 
   2   0   6     1752.44     1614.53     41.43 o 
   4   0   6     1166.83     1072.59     43.63 o 
   6   0   6      172.40      158.25     31.45 o 
   8   0   6        4.11      -19.92     38.26 o 
  10   0   6       42.70       96.52     88.22 o 
   1   1   6      253.17      237.43     10.52 o 
   2   1   6     6496.80     6794.55     80.14 o 
   3   1   6        4.16        6.97      9.58 o 
   4   1   6     3980.69     3950.56     61.01 o 
   5   1   6       38.31       29.57     13.94 o 
   6   1   6     1533.81     1659.04     34.07 o 
   7   1   6        2.06       -6.05     21.90 o 
   8   1   6      165.52      127.47     27.95 o 
   9   1   6        1.22      -13.48     34.87 o 
  10   1   6       48.36       17.14     52.85 o 
   0   2   6    21245.36    21387.27    406.26 o 
   1   2   6       77.20      111.57     10.57 o 
   2   2   6     9942.19     9870.79    114.29 o 
   3   2   6        8.21       14.03     10.08 o 
   4   2   6      648.56      735.95     19.82 o 
   5   2   6      187.93      159.06     15.45 o 
   6   2   6       15.21       18.11     17.33 o 
   7   2   6       46.55       26.50     22.01 o 
   8   2   6       53.55       43.63     29.54 o 
   9   2   6        0.75      -19.20     38.84 o 
   1   3   6        0.09        9.32      8.55 o 
   2   3   6     7182.56     7353.47     91.38 o 
   3   3   6      994.30     1092.96     21.44 o 
   4   3   6     1720.35     1809.90     32.23 o 
   5   3   6      214.46      208.40     16.24 o 
   6   3   6     1045.13     1023.15     31.26 o 
   7   3   6        0.00      -18.63     22.13 o 
   8   3   6      446.60      512.11     43.29 o 
   9   3   6        0.32       12.33     39.12 o 
   0   4   6    19290.48    19786.61    377.00 o 
   1   4   6      215.33      179.46     18.10 o 
   2   4   6     8599.53     8413.12    119.37 o 
   3   4   6       24.90        5.02     10.18 o 
   4   4   6      959.97      943.65     24.95 o 
   5   4   6      193.08      229.87     16.98 o 
   6   4   6        9.06       16.60     17.93 o 
   7   4   6       39.08       15.25     24.23 o 
   8   4   6        6.51        9.44     32.54 o 
   9   4   6        0.04       10.63     42.85 o 
   1   5   6      656.61      666.28     15.89 o 
   2   5   6     3782.80     3759.46     74.50 o 
   3   5   6        5.76       17.86     10.82 o 
   4   5   6     4384.09     4220.26     54.99 o 
   5   5   6        8.29        4.97     15.91 o 
   6   5   6     1061.17     1124.27     85.71 o 
   7   5   6        0.02       -2.01     27.12 o 
   8   5   6      285.90      288.55     38.87 o 
   9   5   6        1.77      -14.20     42.66 o 
   0   6   6    16147.93    16430.91    315.12 o 
   1   6   6       14.12       10.68      9.83 o 
   2   6   6     9306.70     8982.82    118.72 o 
   3   6   6      150.74      197.10     12.59 o 
   4   6   6      185.77      219.92     14.77 o 
   5   6   6      186.74      182.89     17.95 o 
   6   6   6       92.90       57.29     21.10 o 
   7   6   6       55.09       79.69     31.79 o 
   8   6   6        5.25       27.21     36.41 o 
   9   6   6       11.28        4.28     45.67 o 
   1   7   6       45.85       38.87     10.57 o 
   2   7   6     2376.22     2468.49     48.43 o 
   3   7   6       31.08       41.80     12.83 o 
   4   7   6     4141.25     3961.79     52.69 o 
   5   7   6        6.17      -19.08     19.08 o 
   6   7   6      882.13      810.60     34.45 o 
   7   7   6       11.87       43.19     34.85 o 
   8   7   6      235.37      243.98     43.47 o 
   9   7   6        0.01       35.92     48.72 o 
   0   8   6    13462.80    12681.43    219.24 o 
   1   8   6       57.39       99.46     11.62 o 
   2   8   6     7544.68     7542.52     95.07 o 
   3   8   6        0.04       -4.97     13.01 o 
   4   8   6      738.49      811.21     23.89 o 
   5   8   6       78.82       60.12     23.32 o 
   6   8   6        0.38       22.92     27.05 o 
   7   8   6       45.37       71.33     35.33 o 
   8   8   6        3.61       22.41     41.84 o 
   9   8   6        5.44      -22.61     48.93 o 
   1   9   6      527.98      528.77     22.47 o 
   2   9   6     2985.29     3058.73     44.93 o 
   3   9   6       48.96       37.01     15.15 o 
   4   9   6     3120.23     3157.90     60.48 o 
   5   9   6       14.12       10.81     23.58 o 
   6   9   6      673.12      654.10     35.98 o 
   7   9   6        0.11      -25.84     33.06 o 
   8   9   6      207.48      222.29     46.71 o 
   9   9   6        1.70        5.14     52.22 o 
   0  10   6     9087.80     6640.44   1441.72 o 
   1  10   6      195.73      189.97     14.06 o 
   2  10   6     6296.09     6212.59     80.73 o 
   3  10   6       83.87       94.43     16.67 o 
   4  10   6      596.82      609.95     30.88 o 
   5  10   6        0.22       -1.45     25.01 o 
   6  10   6        1.04       -3.45     28.35 o 
   7  10   6        2.28      -15.31     33.35 o 
   8  10   6        6.29       44.71     45.08 o 
   9  10   6        0.10        9.34     53.58 o 
   1  11   6      296.54      290.60     17.35 o 
   2  11   6     2095.79     2160.41     60.83 o 
   3  11   6       11.60        6.25     17.07 o 
   4  11   6     2275.90     2198.45     52.60 o 
   5  11   6        3.19      -14.85     26.01 o 
   6  11   6      769.69      746.84     42.36 o 
   7  11   6       14.21        0.66     35.82 o 
   8  11   6      194.91      160.89     48.16 o 
   0  12   6     9544.08     9467.21    168.54 o 
   1  12   6       49.35       57.17     15.89 o 
   2  12   6     3621.03     3448.86     59.86 o 
   3  12   6        1.09      -19.74     19.74 o 
   4  12   6      726.95      752.68     33.69 o 
   5  12   6        7.12      -22.52     28.30 o 
   6  12   6       19.74       30.73     32.08 o 
   7  12   6        0.08       11.07     37.73 o 
   8  12   6        0.87      -11.19     47.58 o 
   1  13   6       71.17       28.84     19.05 o 
   2  13   6     1666.62     1689.25     52.92 o 
   3  13   6        2.40       12.13     23.40 o 
   4  13   6     1738.50     1745.94     47.93 o 
   5  13   6       17.78        5.22     29.94 o 
   6  13   6      566.29      504.00     54.40 o 
   7  13   6        0.16      -19.25     38.94 o 
   8  13   6      130.81       80.25     52.59 o 
   0  14   6     4976.66     5021.62     99.17 o 
   1  14   6        0.43        4.28     20.03 o 
   2  14   6     3213.49     3081.80     63.86 o 
   3  14   6        5.79       -1.45     25.07 o 
   4  14   6      341.78      332.55     35.48 o 
   5  14   6       67.19       71.17     33.32 o 
   6  14   6       34.18        0.49     36.03 o 
   7  14   6       25.83      -29.21     41.75 o 
   1  15   6      190.11      197.48     29.28 o 
   2  15   6     1153.17     1259.47     70.77 o 
   3  15   6       31.35       -2.58     27.34 o 
   4  15   6     1491.30     1552.02     71.17 o 
   5  15   6        0.56       24.79     37.87 o 
   6  15   6      456.98      403.80     46.72 o 
   7  15   6        7.04        1.40     48.21 o 
   0  16   6     4759.13     4643.66    162.28 o 
   1  16   6       21.96       19.53     24.43 o 
   2  16   6     1758.93     1991.25     76.48 o 
   3  16   6      113.57       88.22     30.18 o 
   4  16   6      301.86      306.44     39.85 o 
   5  16   6        2.69        4.85     40.07 o 
   6  16   6        1.86       -7.59     44.82 o 
   7  16   6        5.07      -12.92     52.01 o 
   1  17   6      183.03      149.17     32.09 o 
   2  17   6      619.21      605.08     36.33 o 
   3  17   6        7.99        0.35     31.47 o 
   4  17   6      668.73      633.86     69.73 o 
   5  17   6       13.67       -3.56     42.91 o 
   6  17   6      393.77      356.97     62.79 o 
   0  18   6     2586.07     2710.05    107.45 o 
   1  18   6       21.28       13.78     39.00 o 
   2  18   6     1752.99     1761.98     60.68 o 
   3  18   6        1.87       -1.33     38.25 o 
   4  18   6      106.77       69.47     42.21 o 
   5  18   6        0.05      -18.42     46.21 o 
   6  18   6        5.56      -35.48     52.01 o 
   1  19   6       39.10       -4.52     42.24 o 
   2  19   6      503.89      526.58     57.21 o 
   3  19   6        8.76       -9.63     41.92 o 
   4  19   6      439.66      428.36     50.29 o 
   5  19   6        1.72      -19.55     49.59 o 
   0  20   6     1736.16     1964.90    162.27 o 
   1  20   6       40.18       14.03     46.06 o 
   2  20   6      701.91      730.45     56.94 o 
   3  20   6        1.64        0.09     56.11 o 
   4  20   6      209.87      143.28     51.14 o 
   5  20   6        1.04      -48.95     54.69 o 
   1  21   6        1.23       26.05     51.32 o 
   2  21   6      353.77      353.63     57.82 o 
   3  21   6        0.03      -20.24     85.70 o 
   4  21   6      303.54      332.81     70.20 o 
   0  22   6      957.10      948.14     94.11 o 
   1  22   6       15.40        0.07     55.40 o 
   2  22   6      519.45      503.92     64.52 o 
   3  22   6        0.03      -61.63     87.85 o 
   1  23   6        2.18       49.84     62.12 o 
   1   0   7     3681.81     3833.18     77.17 o 
   3   0   7     2444.89     2343.80     46.68 o 
   5   0   7     2575.86     2846.24     65.92 o 
   7   0   7      550.97      624.27     48.02 o 
   9   0   7      139.76      116.25     58.22 o 
   0   1   7     2949.93     3259.78     73.75 o 
   1   1   7     9461.55     9117.55    105.09 o 
   2   1   7      168.64      203.22     12.29 o 
   3   1   7     4759.20     4656.91     58.77 o 
   4   1   7      100.51       89.01     13.59 o 
   5   1   7      794.52      819.02     32.47 o 
   6   1   7       14.41       -0.93     18.73 o 
   7   1   7       21.60       29.70     23.05 o 
   8   1   7        4.47       13.57     29.35 o 
   9   1   7       27.04       70.54     40.20 o 
   1   2   7     1323.36     1465.37     31.19 o 
   2   2   7     3835.57     3692.32     47.48 o 
   3   2   7     2235.29     2218.62     35.83 o 
   4   2   7      331.66      334.56     16.29 o 
   5   2   7     3483.13     3674.12     55.22 o 
   6   2   7       70.36       62.90     19.12 o 
   7   2   7      493.73      499.37     34.42 o 
   8   2   7       43.28       48.20     31.66 o 
   9   2   7      168.30      218.46     47.55 o 
   0   3   7      663.63      893.87     33.96 o 
   1   3   7    11870.40    11792.34    152.06 o 
   2   3   7      133.91      156.95     11.08 o 
   3   3   7     2977.54     2840.08     42.38 o 
   4   3   7      377.34      357.17     21.17 o 
   5   3   7      471.33      508.30     26.83 o 
   6   3   7        0.00       -4.51     19.67 o 
   7   3   7        6.45       40.12     27.38 o 
   8   3   7       34.80       29.47     32.85 o 
   9   3   7       11.26       25.18     44.90 o 
   1   4   7       91.97      144.32     14.12 o 
   2   4   7      201.94      191.51     13.21 o 
   3   4   7     2576.61     2333.01    162.27 o 
   4   4   7       52.24       37.31     15.56 o 
   5   4   7     1837.22     1748.15     36.88 o 
   6   4   7       19.60       18.42     19.81 o 
   7   4   7     1069.59     1120.40     38.92 o 
   8   4   7        2.46       -0.11     37.56 o 
   9   4   7       91.43       59.73     44.64 o 
   0   5   7     2965.45     2973.31    195.24 o 
   1   5   7    10549.61    10417.01    177.35 o 
   2   5   7       89.49       88.39     12.79 o 
   3   5   7     3829.16     3963.96     59.33 o 
   4   5   7       62.98       75.58     15.19 o 
   5   5   7      186.90      196.45     20.13 o 
   6   5   7        6.02       13.02     23.01 o 
   7   5   7        4.36        9.17     31.56 o 
   8   5   7       23.81        1.55     37.98 o 
   9   5   7       21.13       26.14     46.68 o 
   1   6   7      218.85      280.65     17.48 o 
   2   6   7      346.81      295.12     23.25 o 
   3   6   7     3072.30     3312.06     74.52 o 
   4   6   7        0.24        2.13     14.91 o 
   5   6   7     1448.67     1447.71     33.29 o 
   6   6   7       47.52       17.93     23.50 o 
   7   6   7      777.16      867.63     46.09 o 
   8   6   7        3.10       -6.77     42.44 o 
   9   6   7       99.82       87.91     52.74 o 
   0   7   7      556.25      650.26     29.90 o 
   1   7   7     7070.97     6970.52     94.38 o 
   2   7   7       28.73       50.09     13.44 o 
   3   7   7     3149.42     3048.27     45.84 o 
   4   7   7        1.21        3.08     15.30 o 
   5   7   7      295.60      300.77     23.83 o 
   6   7   7        5.41       -3.58     27.66 o 
   7   7   7        4.26      -12.91     35.43 o 
   8   7   7        2.41       12.70     44.27 o 
   9   7   7       39.24       13.89     51.61 o 
   1   8   7       97.64      129.19     26.88 o 
   2   8   7        3.84        7.04     13.55 o 
   3   8   7     2486.87     2348.33     38.81 o 
   4   8   7      181.98      132.95     18.56 o 
   5   8   7     1736.22     1782.70     42.30 o 
   6   8   7       14.34      -20.32     28.19 o 
   7   8   7      615.27      578.78     47.20 o 
   8   8   7        4.23        9.73     43.78 o 
   9   8   7       67.94       48.01     54.30 o 
   0   9   7      675.20      706.16     28.93 o 
   1   9   7     7380.13     7415.46    100.68 o 
   2   9   7      179.11      187.66     16.91 o 
   3   9   7     1721.68     1719.74     32.80 o 
   4   9   7       89.95       93.42     18.97 o 
   5   9   7      188.81      179.92     28.01 o 
   6   9   7        7.71       33.77     30.31 o 
   7   9   7       10.35      -15.75     34.91 o 
   8   9   7        3.63      -13.52     45.31 o 
   1  10   7      382.88      490.54     40.33 o 
   2  10   7        5.50       10.77     15.55 o 
   3  10   7     1071.64     1078.21     39.57 o 
   4  10   7       71.43       75.94     23.69 o 
   5  10   7     1459.01     1391.36     79.26 o 
   6  10   7       36.64       14.91     30.97 o 
   7  10   7      394.99      400.12     41.11 o 
   8  10   7        3.73      -11.27     45.32 o 
   0  11   7        5.68       -6.13     20.69 o 
   1  11   7     4071.31     3846.20     59.26 o 
   2  11   7      506.05      496.28     31.53 o 
   3  11   7     2567.43     2559.29     63.59 o 
   4  11   7       42.38       44.64     27.66 o 
   5  11   7      165.51      170.00     30.00 o 
   6  11   7        6.19       -1.63     32.50 o 
   7  11   7        1.85      -31.72     38.73 o 
   8  11   7        2.17       26.73     49.08 o 
   1  12   7      518.45      608.40     33.70 o 
   2  12   7       23.43        0.33     20.18 o 
   3  12   7     1681.99     1933.94     61.43 o 
   4  12   7       30.23       -6.99     28.46 o 
   5  12   7      629.50      677.90     55.97 o 
   6  12   7       40.11        3.37     37.37 o 
   7  12   7      364.86      346.95     48.62 o 
   8  12   7        0.75       -4.80     55.66 o 
   0  13   7      102.79      119.27     25.90 o 
   1  13   7     2813.76     2783.77     66.21 o 
   2  13   7       47.44       44.48     21.72 o 
   3  13   7     1472.32     1312.47     48.71 o 
   4  13   7        3.70        5.98     30.19 o 
   5  13   7      268.30      276.47     38.47 o 
   6  13   7        0.39      -30.65     39.47 o 
   7  13   7        3.24      -24.46     46.02 o 
   1  14   7      139.27      106.30     22.61 o 
   2  14   7        0.39       26.54     25.01 o 
   3  14   7      913.75      909.74     46.81 o 
   4  14   7      240.80      187.18     35.64 o 
   5  14   7      794.60      919.52     56.21 o 
   6  14   7       13.54        1.44     41.82 o 
   7  14   7      239.02      183.45     50.48 o 
   0  15   7       20.15       11.69     34.74 o 
   1  15   7     2498.72     2244.71    284.20 o 
   2  15   7        0.02      -24.77     26.85 o 
   3  15   7      898.78      883.70     39.80 o 
   4  15   7      141.58       72.32     36.16 o 
   5  15   7       84.17       67.15     41.01 o 
   6  15   7       20.23       -5.70     44.06 o 
   7  15   7        0.45      -31.10     51.45 o 
   1  16   7        8.75       51.37     31.35 o 
   2  16   7      149.91      157.03     30.93 o 
   3  16   7      621.15      651.12     39.17 o 
   4  16   7        5.89       15.71     37.69 o 
   5  16   7      477.74      449.43     47.46 o 
   6  16   7        0.14       -5.93     47.64 o 
   0  17   7      133.57      125.93     54.61 o 
   1  17   7     1711.72     1852.82     81.91 o 
   2  17   7      140.47      133.47     33.39 o 
   3  17   7      592.89      575.04     40.51 o 
   4  17   7       13.22       16.89     40.66 o 
   5  17   7       80.94       79.33     45.91 o 
   6  17   7       12.21      -25.96     51.54 o 
   1  18   7       73.02       81.43     43.35 o 
   2  18   7        1.76      -10.91     42.06 o 
   3  18   7      286.11      272.02     44.78 o 
   4  18   7        9.54       -0.97     43.66 o 
   5  18   7      413.97      337.22     53.13 o 
   0  19   7      100.83       51.97     66.70 o 
   1  19   7      995.31     1173.26     60.33 o 
   2  19   7        0.81      -28.60     41.05 o 
   3  19   7      510.85      396.09     61.52 o 
   4  19   7        0.18       -9.27     48.60 o 
   5  19   7       30.58        6.89     52.79 o 
   1  20   7       80.75       56.18     50.02 o 
   2  20   7       20.08      -10.32     51.05 o 
   3  20   7      165.33      118.36     61.81 o 
   4  20   7       11.98       25.41     52.61 o 
   0  21   7       13.67       15.71     76.06 o 
   1  21   7      616.75      614.04     60.89 o 
   2  21   7       12.94      -14.77     57.18 o 
   3  21   7      289.37      285.80    121.99 o 
   1  22   7       44.13       62.15     59.53 o 
   2  22   7        2.87      -14.84     60.95 o 
   0   0   8     5045.98     5014.77    107.19 o 
   2   0   8     8492.74     8238.44    145.82 o 
   4   0   8     2372.38     2395.02     51.12 o 
   6   0   8        3.60       20.01     29.97 o 
   8   0   8       13.16      -40.48     48.50 o 
   1   1   8      922.85     1053.59     28.38 o 
   2   1   8      361.76      396.92     32.70 o 
   3   1   8       58.73       77.06     13.39 o 
   4   1   8     3801.32     3889.47     53.66 o 
   5   1   8       17.03      -13.21     16.65 o 
   6   1   8     1220.07     1344.47     53.48 o 
   7   1   8        0.01      -29.21     29.21 o 
   8   1   8      357.73      383.34     40.70 o 
   9   1   8        3.04       20.12     45.29 o 
   0   2   8     5006.20     4773.60    112.94 o 
   1   2   8      185.65      176.31     17.54 o 
   2   2   8     7026.18     6818.67    100.25 o 
   3   2   8      222.90      251.92     17.23 o 
   4   2   8     2683.15     2825.99     69.81 o 
   5   2   8       67.00       72.64     18.45 o 
   6   2   8       56.57       52.32     21.64 o 
   7   2   8      110.07      113.83     27.82 o 
   8   2   8       29.26       14.18     36.79 o 
   9   2   8        7.56        9.35     51.04 o 
   1   3   8     1008.63     1025.43     23.82 o 
   2   3   8      796.10      841.29     39.53 o 
   3   3   8       24.44       -7.16     14.17 o 
   4   3   8     3229.02     3344.82    111.60 o 
   5   3   8        1.45       11.56     19.14 o 
   6   3   8      774.92      722.29     48.26 o 
   7   3   8       37.39       26.79     29.22 o 
   8   3   8      481.09      466.55     38.47 o 
   9   3   8        4.95       30.76     54.45 o 
   0   4   8     4039.61     4032.97     79.15 o 
   1   4   8        0.00       -0.59     13.48 o 
   2   4   8     7138.38     6849.13     88.07 o 
   3   4   8      117.91      127.31     15.57 o 
   4   4   8     1972.96     2056.29     39.93 o 
   5   4   8      300.67      233.31     40.66 o 
   6   4   8       35.69       36.47     23.32 o 
   7   4   8       50.96       22.77     29.59 o 
   8   4   8       17.04       28.73     40.71 o 
   9   4   8        2.67       25.59     48.04 o 
   1   5   8       20.59       20.05     14.11 o 
   2   5   8      565.52      609.19     38.93 o 
   3   5   8       98.28      104.22     15.41 o 
   4   5   8     1198.18     1203.99     59.08 o 
   5   5   8      134.68      102.45     20.51 o 
   6   5   8     1891.14     2082.31     90.58 o 
   7   5   8        5.26       15.77     36.80 o 
   8   5   8      303.94      337.87     48.67 o 
   9   5   8        0.18      -20.90     55.47 o 
   0   6   8     6964.13     6563.12    120.67 o 
   1   6   8      173.75      197.04     16.33 o 
   2   6   8     5581.63     4757.37    391.93 o 
   3   6   8       15.01       12.50     15.89 o 
   4   6   8      427.48      461.63     21.01 o 
   5   6   8      168.51      154.95     21.85 o 
   6   6   8      222.75      224.62     27.73 o 
   7   6   8        6.09        7.73     37.19 o 
   8   6   8       27.72       61.39     51.94 o 
   9   6   8        0.40       28.10     53.98 o 
   1   7   8       50.80       29.53     15.47 o 
   2   7   8      120.77      172.42     29.89 o 
   3   7   8      113.59      104.89     17.50 o 
   4   7   8     1347.26     1295.35     36.24 o 
   5   7   8        6.73       31.56     23.15 o 
   6   7   8     1485.92     1527.12     48.42 o 
   7   7   8       23.65       12.41     38.73 o 
   8   7   8      252.97      327.81     59.79 o 
   0   8   8     9675.06     8522.84    153.34 o 
   1   8   8        2.54        2.57     15.43 o 
   2   8   8     1406.95     1531.92     48.24 o 
   3   8   8       16.21       14.39     17.27 o 
   4   8   8     1361.59     1470.14     38.65 o 
   5   8   8        0.29       -0.35     25.12 o 
   6   8   8      152.85      119.32     32.28 o 
   7   8   8        0.99       23.45     35.74 o 
   8   8   8       30.09       67.59     49.14 o 
   1   9   8      284.99      319.58     21.93 o 
   2   9   8      820.70      825.47     49.65 o 
   3   9   8      614.33      632.14     24.21 o 
   4   9   8      740.67      824.48     38.60 o 
   5   9   8       15.34      -29.96     29.96 o 
   6   9   8     1018.90     1100.46     97.20 o 
   7   9   8        0.13       -1.85     40.62 o 
   8   9   8      199.54      173.91     51.55 o 
   0  10   8     3158.77     3184.01     93.84 o 
   1  10   8       11.62       14.31     17.08 o 
   2  10   8     1892.45     1839.93     37.20 o 
   3  10   8        1.06        2.47     20.80 o 
   4  10   8     1282.73     1223.22     48.13 o 
   5  10   8        7.06        0.94     31.38 o 
   6  10   8       83.37      100.31     36.83 o 
   7  10   8        0.00       13.50     43.23 o 
   8  10   8       19.20        5.92     56.61 o 
   1  11   8       31.84       40.24     18.14 o 
   2  11   8     1133.69     1076.74     37.31 o 
   3  11   8        2.57        2.37     22.39 o 
   4  11   8      248.29      294.79     32.73 o 
   5  11   8       20.75      -26.19     32.15 o 
   6  11   8      770.68      736.88     57.58 o 
   7  11   8        6.60      -24.95     44.12 o 
   8  11   8      194.46      136.28     59.86 o 
   0  12   8     3089.16     2983.43    102.28 o 
   1  12   8      203.49      191.35     20.69 o 
   2  12   8      997.06      965.22     38.61 o 
   3  12   8       12.81        3.66     26.37 o 
   4  12   8     1284.65     1347.23     58.97 o 
   5  12   8       52.52       19.42     34.80 o 
   6  12   8       24.40       21.30     40.58 o 
   7  12   8       10.44       -6.42     46.92 o 
   1  13   8        1.58       22.24     22.36 o 
   2  13   8      300.31      297.01     26.52 o 
   3  13   8       15.95       30.68     27.65 o 
   4  13   8      567.23      615.32     64.30 o 
   5  13   8       32.83       15.67     36.51 o 
   6  13   8      324.38      317.92     50.34 o 
   7  13   8        0.02      -39.81     47.83 o 
   0  14   8     1284.48     1220.02     72.83 o 
   1  14   8        0.89        4.86     23.91 o 
   2  14   8     1380.77     1504.14     60.19 o 
   3  14   8        6.05       -6.28     29.28 o 
   4  14   8      390.90      351.52     39.25 o 
   5  14   8       11.53        7.27     39.46 o 
   6  14   8      108.05       97.85     48.44 o 
   7  14   8        5.61      -20.36     50.83 o 
   1  15   8      118.29       56.67     26.40 o 
   2  15   8      129.57      191.66     32.10 o 
   3  15   8       90.20       93.19     32.73 o 
   4  15   8      354.14      346.51     42.08 o 
   5  15   8        8.87        8.67     42.31 o 
   6  15   8      436.26      528.85     98.65 o 
   0  16   8      823.38      915.64     54.47 o 
   1  16   8       20.10       22.49     32.70 o 
   2  16   8     1212.67     1340.31     47.30 o 
   3  16   8       82.70       73.87     34.83 o 
   4  16   8      173.77      166.21     42.62 o 
   5  16   8        1.69       -4.96     45.15 o 
   6  16   8       30.15       39.38     51.15 o 
   1  17   8       36.74       -2.11     36.04 o 
   2  17   8        9.98       37.47     34.84 o 
   3  17   8       10.80      -24.32     40.61 o 
   4  17   8      413.51      378.47     49.07 o 
   5  17   8        0.22        4.61     47.96 o 
   0  18   8      646.67      569.34     95.68 o 
   1  18   8       24.84       35.39     45.26 o 
   2  18   8      702.84      740.88     52.88 o 
   3  18   8        0.81      -32.40     44.18 o 
   4  18   8      223.97      194.70     49.86 o 
   5  18   8        3.34       23.75     51.82 o 
   1  19   8       70.05       13.53     49.82 o 
   2  19   8       34.58        1.88     44.08 o 
   3  19   8        9.99      -37.30     58.66 o 
   4  19   8      266.89      264.86     55.44 o 
   0  20   8      365.50      466.65    117.90 o 
   1  20   8       33.55       23.01     52.78 o 
   2  20   8      473.14      399.32     59.58 o 
   3  20   8        2.26       33.91     64.49 o 
   1  21   8        0.03       -0.77     57.64 o 
   2  21   8       23.23        0.36     59.87 o 
   1   0   9      206.35      267.21     56.70 o 
   3   0   9     1544.47     1688.54    100.30 o 
   5   0   9     1256.56     1437.81     60.93 o 
   7   0   9      524.27      518.25     59.25 o 
   9   0   9       82.72       63.26     77.35 o 
   0   1   9      734.78      737.72     28.02 o 
   1   1   9     4744.58     4705.96     68.24 o 
   2   1   9        2.31        0.69     17.09 o 
   3   1   9     2254.91     2266.08     49.67 o 
   4   1   9      123.61      112.38     22.25 o 
   5   1   9      321.38      332.30     24.12 o 
   6   1   9        1.99      -24.15     24.15 o 
   7   1   9       60.86       38.17     31.37 o 
   8   1   9        2.94       -7.13     39.55 o 
   9   1   9       58.35       91.27     53.71 o 
   1   2   9      128.30      161.13     16.10 o 
   2   2   9      312.72      284.43     20.16 o 
   3   2   9     1584.71     1650.23     41.84 o 
   4   2   9        0.01       14.09     19.68 o 
   5   2   9      989.89     1157.60     35.28 o 
   6   2   9       11.16      -11.97     24.76 o 
   7   2   9      422.25      420.10     35.24 o 
   8   2   9        8.06       11.95     40.37 o 
   9   2   9      200.60      209.97     58.48 o 
   0   3   9      264.92      254.42     23.09 o 
   1   3   9     4321.11     4380.09     64.90 o 
   2   3   9        7.34       -0.58     15.37 o 
   3   3   9     2378.96     2539.86     57.35 o 
   4   3   9      134.99      130.93     19.91 o 
   5   3   9      541.89      460.56     25.76 o 
   6   3   9      105.41      117.23     27.86 o 
   7   3   9        8.10       31.40     37.83 o 
   8   3   9       30.84       30.85     41.62 o 
   1   4   9      510.53      589.86     27.01 o 
   2   4   9      302.82      300.47     18.66 o 
   3   4   9     1750.51     1915.18     60.97 o 
   4   4   9       22.83        5.14     20.08 o 
   5   4   9      380.44      328.26     24.42 o 
   6   4   9       38.68       48.16     25.05 o 
   7   4   9      749.04      750.11     47.07 o 
   8   4   9        2.96      -14.46     54.33 o 
   0   5   9       27.31       51.28     20.95 o 
   1   5   9     3417.09     3321.87     54.10 o 
   2   5   9        1.67      -15.94     15.94 o 
   3   5   9     2971.60     2865.43     49.68 o 
   4   5   9        0.11       -1.92     18.98 o 
   5   5   9      124.68      107.61     30.12 o 
   6   5   9       47.71       16.70     27.77 o 
   7   5   9       21.59       26.40     40.30 o 
   8   5   9       16.01       22.36     54.90 o 
   1   6   9      304.74      340.57     19.44 o 
   2   6   9      158.69      172.47     19.47 o 
   3   6   9      242.91      290.66     22.70 o 
   4   6   9       85.48      108.76     20.33 o 
   5   6   9     1627.61     1764.26     81.50 o 
   6   6   9       62.69       66.77     30.79 o 
   7   6   9      454.48      484.64     71.02 o 
   8   6   9        1.01        1.46     54.17 o 
   0   7   9     1058.03     1168.94     43.17 o 
   1   7   9     7040.75     6807.13    105.15 o 
   2   7   9      185.54      180.44     19.12 o 
   3   7   9      140.65      156.46     19.94 o 
   4   7   9       71.96       78.98     20.75 o 
   5   7   9      420.52      449.15     33.07 o 
   6   7   9       13.45       33.66     35.94 o 
   7   7   9       18.27       -7.28     41.83 o 
   8   7   9        3.23       52.30     55.75 o 
   1   8   9      355.82      383.71     21.40 o 
   2   8   9      128.67      119.47     18.90 o 
   3   8   9      765.62      754.01     51.68 o 
   4   8   9       66.12       33.23     24.09 o 
   5   8   9     1141.12     1267.40     74.28 o 
   6   8   9       26.48       -6.49     36.27 o 
   7   8   9      414.30      459.56     48.86 o 
   8   8   9        0.00      -14.35     56.04 o 
   0   9   9      135.94      170.40     26.28 o 
   1   9   9     3088.05     2993.62     51.43 o 
   2   9   9       71.04       51.56     19.37 o 
   3   9   9     1172.98     1238.05     39.58 o 
   4   9   9      118.55       98.70     26.20 o 
   5   9   9      274.99      232.34     35.71 o 
   6   9   9       21.16       11.20     37.15 o 
   7   9   9        0.21      -42.96     43.66 o 
   8   9   9        0.02       29.03     58.51 o 
   1  10   9     2238.26     2388.60     71.89 o 
   2  10   9        5.71       -2.21     19.82 o 
   3  10   9      328.57      403.58     35.53 o 
   4  10   9       19.78       53.31     27.79 o 
   5  10   9      576.82      580.06     41.71 o 
   6  10   9        0.01      -20.58     39.73 o 
   7  10   9      257.31      205.86     47.57 o 
   0  11   9        1.19       -5.54     25.99 o 
   1  11   9     1087.06     1109.18     32.59 o 
   2  11   9        3.37        4.77     22.86 o 
   3  11   9     2167.16     2233.90     52.63 o 
   4  11   9        1.28        6.61     32.03 o 
   5  11   9      259.24      189.60     38.20 o 
   6  11   9        0.21       -8.86     41.07 o 
   7  11   9        0.44        1.50     48.26 o 
   1  12   9      160.56      130.43     22.22 o 
   2  12   9       15.78       21.11     24.12 o 
   3  12   9      957.50     1060.81     40.97 o 
   4  12   9       41.71       -2.51     34.30 o 
   5  12   9      315.90      288.15     41.47 o 
   6  12   9        7.73       -2.35     42.29 o 
   7  12   9      206.65      181.97     52.63 o 
   0  13   9      448.63      415.89    103.65 o 
   1  13   9     2000.54     2031.29     47.67 o 
   2  13   9      220.12      176.35     27.89 o 
   3  13   9      458.85      453.33     36.03 o 
   4  13   9       15.70       -5.68     36.96 o 
   5  13   9      292.24      250.64     43.53 o 
   6  13   9        1.08        1.08     45.80 o 
   7  13   9        1.10        3.56     52.72 o 
   1  14   9       17.20       27.34     25.24 o 
   2  14   9       20.80        3.50     30.23 o 
   3  14   9      273.49      296.91     35.36 o 
   4  14   9       24.25      -20.70     38.43 o 
   5  14   9      473.70      482.01     49.22 o 
   6  14   9        6.14      -29.78     48.45 o 
   0  15   9      189.31      144.58     43.86 o 
   1  15   9     1411.51     1395.52     44.28 o 
   2  15   9       92.79       43.76     33.46 o 
   3  15   9      574.54      500.50     39.46 o 
   4  15   9       30.39        1.50     41.67 o 
   5  15   9       38.96       21.45     46.20 o 
   6  15   9        0.21      -17.31     51.56 o 
   1  16   9       45.60       48.16     37.32 o 
   2  16   9      121.04       70.00     35.82 o 
   3  16   9      309.34      273.15     44.07 o 
   4  16   9       23.71       28.23     44.81 o 
   5  16   9      240.03      248.84     53.26 o 
   0  17   9        9.29      -15.63     61.94 o 
   1  17   9      879.09      846.11     48.64 o 
   2  17   9       11.67      -24.06     44.98 o 
   3  17   9      390.10      412.52     49.56 o 
   4  17   9        1.65      -14.41     47.84 o 
   5  17   9       84.66       34.31     53.37 o 
   1  18   9       10.82       31.19     49.30 o 
   2  18   9       28.91        1.65     43.69 o 
   3  18   9      250.69      219.78     50.45 o 
   4  18   9        1.90       -8.94     52.04 o 
   0  19   9       16.22        4.76     72.89 o 
   1  19   9      669.88      691.88     60.86 o 
   2  19   9       19.80       -2.36     47.83 o 
   3  19   9      276.72      188.68     66.11 o 
   1  20   9       30.84       41.68     57.69 o 
   2  20   9        9.24       -4.57     60.54 o 
   0   0  10     4379.87     4075.16    163.84 o 
   2   0  10     2268.68     2174.14     80.76 o 
   4   0  10      531.60      476.97     36.98 o 
   6   0  10      117.46      155.18     37.44 o 
   8   0  10       13.57       -6.18     56.84 o 
   1   1  10        3.62       12.53     18.78 o 
   2   1  10      647.16      743.63     39.54 o 
   3   1  10       32.64       40.94     21.37 o 
   4   1  10      188.44      270.74     27.29 o 
   5   1  10       23.51       40.04     25.14 o 
   6   1  10     1136.62     1217.95     41.14 o 
   7   1  10        7.44      -20.72     33.88 o 
   8   1  10      167.35      148.63     44.40 o 
   0   2  10     2977.59     3056.72     77.20 o 
   1   2  10       13.88       16.87     17.73 o 
   2   2  10     1233.93     1236.13     42.05 o 
   3   2  10       27.12        5.32     21.37 o 
   4   2  10     1282.04     1214.09     38.72 o 
   5   2  10       16.68        4.54     26.53 o 
   6   2  10      269.40      190.56     33.07 o 
   7   2  10        3.35      -13.38     36.32 o 
   8   2  10       81.43      102.86     44.47 o 
   1   3  10       93.14       89.85     18.72 o 
   2   3  10      888.74      976.17     37.98 o 
   3   3  10        9.87       -8.96     21.44 o 
   4   3  10     1000.70      983.32     35.67 o 
   5   3  10        5.32       -3.23     27.06 o 
   6   3  10      384.62      420.54     35.79 o 
   7   3  10        8.09      -45.47     45.47 o 
   8   3  10      239.04      120.65     71.33 o 
   0   4  10     3299.91     3264.12     70.42 o 
   1   4  10       76.21       58.90     18.17 o 
   2   4  10     1170.92     1231.44     30.43 o 
   3   4  10      107.73      113.89     21.59 o 
   4   4  10     1750.16     1697.96     44.87 o 
   5   4  10        0.04      -26.95     26.95 o 
   6   4  10       15.47      -31.29     31.29 o 
   7   4  10        0.66      -45.61     47.44 o 
   8   4  10        4.66      -70.81     70.81 o 
   1   5  10       69.79       36.95     17.81 o 
   2   5  10      277.10      439.14     35.41 o 
   3   5  10       12.73        2.25     19.35 o 
   4   5  10      261.94      301.95     35.86 o 
   5   5  10        0.28       -1.65     27.48 o 
   6   5  10      997.19      924.13     47.17 o 
   7   5  10        0.04      -58.38     72.39 o 
   8   5  10      197.81      208.65     71.43 o 
   0   6  10     2621.77     2533.36     63.77 o 
   1   6  10        4.87       -1.59     17.96 o 
   2   6  10     3557.16     3556.68     58.87 o 
   3   6  10        4.13        6.21     19.73 o 
   4   6  10      186.77      170.85     23.16 o 
   5   6  10        5.59      -18.57     31.10 o 
   6   6  10       34.81        4.79     36.10 o 
   7   6  10        3.06       60.03     59.62 o 
   8   6  10        0.12       20.42     80.20 o 
   1   7  10      473.96      502.24     23.99 o 
   2   7  10      104.51       72.14     20.13 o 
   3   7  10       56.94       44.24     20.74 o 
   4   7  10     1523.77     1499.19     39.96 o 
   5   7  10       23.46       26.44     29.49 o 
   6   7  10      580.15      476.53     51.68 o 
   7   7  10       21.43       61.21     66.73 o 
   8   7  10      159.12       88.40     71.76 o 
   0   8  10     4197.33     4129.77     87.40 o 
   1   8  10        0.01        8.19     19.74 o 
   2   8  10     1169.92     1299.17     44.49 o 
   3   8  10       11.53        0.12     21.23 o 
   4   8  10      624.09      613.86     34.50 o 
   5   8  10        1.72      -14.52     30.67 o 
   6   8  10       51.14       47.26     40.87 o 
   7   8  10       11.10       51.17     52.47 o 
   1   9  10       27.53       20.23     20.38 o 
   2   9  10       85.28       97.37     21.86 o 
   3   9  10       31.52       26.67     24.81 o 
   4   9  10     1266.13     1390.08     77.07 o 
   5   9  10        2.05      -21.08     36.72 o 
   6   9  10      370.56      434.62     47.44 o 
   7   9  10        5.38       -0.18     48.73 o 
   0  10  10       64.03       60.42     28.30 o 
   1  10  10        0.25       -0.22     21.30 o 
   2  10  10     3834.91     3827.14     92.64 o 
   3  10  10        0.13        8.92     25.63 o 
   4  10  10      407.08      454.09     52.03 o 
   5  10  10       14.97       23.20     38.73 o 
   6  10  10       21.23       17.00     43.93 o 
   7  10  10        2.39      -14.29     49.98 o 
   1  11  10       20.86       -7.73     21.86 o 
   2  11  10      478.17      451.26     31.65 o 
   3  11  10        0.19       12.28     27.26 o 
   4  11  10      605.07      739.25     45.54 o 
   5  11  10        2.13      -18.94     40.01 o 
   6  11  10      252.49      207.83     46.69 o 
   7  11  10        1.44      -16.64     51.90 o 
   0  12  10      929.88      964.43     43.33 o 
   1  12  10       17.83       16.82     22.32 o 
   2  12  10     1336.16     1431.53     42.42 o 
   3  12  10        1.35       18.23     31.87 o 
   4  12  10      884.53      898.38     50.19 o 
   5  12  10       11.95       20.00     42.53 o 
   6  12  10        1.30        4.93     46.78 o 
   1  13  10      137.84       95.92     27.12 o 
   2  13  10      162.38      191.67     30.67 o 
   3  13  10      120.62      102.04     34.82 o 
   4  13  10      802.36      880.99     52.08 o 
   5  13  10       29.95       -2.69     44.83 o 
   6  13  10      147.02      114.46     52.54 o 
   0  14  10     1313.53     1437.49     64.63 o 
   1  14  10        1.20      -23.20     27.53 o 
   2  14  10     1049.22     1064.59     46.18 o 
   3  14  10        5.29        1.72     35.96 o 
   4  14  10      270.35      221.65     45.24 o 
   5  14  10        8.21       14.28     46.17 o 
   6  14  10       33.42       35.71     53.24 o 
   1  15  10       35.78       25.51     33.02 o 
   2  15  10      104.62       94.68     37.04 o 
   3  15  10        6.28        0.04     42.41 o 
   4  15  10      266.64      309.91     50.32 o 
   5  15  10        5.79       14.15     50.12 o 
   0  16  10     1428.35     1482.88     72.94 o 
   1  16  10        1.13      -13.22     40.19 o 
   2  16  10      640.67      596.82     44.72 o 
   3  16  10        0.70       -5.94     44.29 o 
   4  16  10      178.48      150.36     49.95 o 
   5  16  10       24.42       48.18     54.61 o 
   1  17  10        2.75      -22.77     44.06 o 
   2  17  10      135.26      117.08     45.54 o 
   3  17  10        4.69      -15.66     48.97 o 
   4  17  10      180.32      155.69     53.31 o 
   0  18  10     1017.46     1068.34     94.61 o 
   1  18  10        1.03      -32.52     55.46 o 
   2  18  10      323.48      341.76     51.00 o 
   3  18  10        9.29      -25.86     52.20 o 
   1  19  10        6.79       12.70     57.36 o 
   2  19  10      140.45      130.95     53.14 o 
   1   0  11       15.71       41.46     33.09 o 
   3   0  11     1360.02     1397.04     97.51 o 
   5   0  11      773.49      802.09     59.60 o 
   7   0  11      433.74      423.73     68.08 o 
   0   1  11       94.87       81.04     28.82 o 
   1   1  11     3141.90     3175.95     72.26 o 
   2   1  11       41.39       16.45     22.23 o 
   3   1  11     1208.14     1061.93     37.09 o 
   4   1  11       28.90       30.56     26.54 o 
   5   1  11      296.73      273.29     32.29 o 
   6   1  11        0.00       -3.01     33.66 o 
   7   1  11        2.65       12.00     43.55 o 
   8   1  11        2.59       24.68     58.58 o 
   1   2  11      131.12      183.63     21.87 o 
   2   2  11       55.67       77.18     22.63 o 
   3   2  11      837.11      846.10     44.52 o 
   4   2  11       25.13       31.11     26.78 o 
   5   2  11      836.06      865.94     60.41 o 
   6   2  11       11.55        3.16     34.43 o 
   7   2  11      301.01      270.67     53.73 o 
   8   2  11        0.02      -26.81     58.21 o 
   0   3  11      481.30      457.27     36.25 o 
   1   3  11     2572.76     2401.87     79.84 o 
   2   3  11      118.33       68.48     21.32 o 
   3   3  11     1748.16     1601.10     61.39 o 
   4   3  11       73.04       65.32     27.60 o 
   5   3  11      244.04      151.24     31.66 o 
   6   3  11        9.27       -1.83     34.14 o 
   7   3  11       31.69        6.26     49.47 o 
   1   4  11      715.69      794.38     48.23 o 
   2   4  11      150.90      101.83     24.51 o 
   3   4  11      719.67      737.73     59.72 o 
   4   4  11      158.81       58.72     27.37 o 
   5   4  11      677.48      618.30     38.12 o 
   6   4  11      124.03      107.44     40.03 o 
   7   4  11      311.29      276.40     60.86 o 
   0   5  11      297.90      308.39     40.08 o 
   1   5  11     2053.12     2074.15     46.08 o 
   2   5  11        6.17       20.58     22.45 o 
   3   5  11     1895.10     1906.03     66.12 o 
   4   5  11        3.74      -26.62     26.62 o 
   5   5  11       78.48       76.29     31.52 o 
   6   5  11        8.83      -12.40     39.45 o 
   7   5  11        0.47      -44.45     62.79 o 
   1   6  11      158.52      244.75     25.49 o 
   2   6  11        6.28       11.53     22.89 o 
   3   6  11      214.94      245.73     30.48 o 
   4   6  11       11.37        8.70     27.40 o 
   5   6  11     1409.88     1633.91     66.17 o 
   6   6  11        2.90       -8.86     40.01 o 
   7   6  11      202.74      179.89    107.94 o 
   0   7  11      324.85      287.59     38.03 o 
   1   7  11     3902.46     3942.13     87.76 o 
   2   7  11       35.57       24.13     22.29 o 
   3   7  11      376.42      373.27     28.32 o 
   4   7  11       45.31       19.30     28.39 o 
   5   7  11       79.22       18.52     36.06 o 
   6   7  11        7.16        7.81     48.11 o 
   7   7  11        2.33      -55.35     55.35 o 
   1   8  11      350.64      336.99     37.43 o 
   2   8  11       63.75       46.18     23.43 o 
   3   8  11      650.45      677.97     54.81 o 
   4   8  11        1.85        6.62     32.86 o 
   5   8  11      813.50      774.76     64.16 o 
   6   8  11       17.28        9.83     49.75 o 
   7   8  11      259.04      207.81     60.13 o 
   0   9  11      132.32      102.34     32.04 o 
   1   9  11     2037.32     1981.52     43.66 o 
   2   9  11      360.24      347.76     27.10 o 
   3   9  11      859.41      861.98     36.87 o 
   4   9  11       30.18       16.81     32.13 o 
   5   9  11       95.10       89.78     45.84 o 
   6   9  11       10.94      -27.89     50.98 o 
   7   9  11        0.22      -43.60     61.80 o 
   1  10  11      267.32      314.81     26.60 o 
   2  10  11        3.09      -11.83     24.85 o 
   3  10  11      847.66     1016.38     69.67 o 
   4  10  11       20.33        8.31     34.06 o 
   5  10  11      335.79      232.29     45.50 o 
   6  10  11       12.17      -24.62     51.85 o 
   0  11  11      103.62      142.58     35.22 o 
   1  11  11      630.33      665.27     30.33 o 
   2  11  11        0.06       -5.00     28.69 o 
   3  11  11     1695.54     1562.09     46.95 o 
   4  11  11       18.67       16.73     40.48 o 
   5  11  11       80.85       38.01     45.16 o 
   6  11  11        0.57      -19.16     54.89 o 
   1  12  11       91.86       66.37     28.71 o 
   2  12  11        9.05       10.05     30.44 o 
   3  12  11      767.96      767.35     43.95 o 
   4  12  11       74.62       44.13     42.45 o 
   5  12  11      191.68      223.30     49.92 o 
   6  12  11        1.71       13.78     51.34 o 
   0  13  11       10.58       12.69     37.79 o 
   1  13  11     1195.06     1318.64     74.24 o 
   2  13  11       41.86       39.35     32.02 o 
   3  13  11      509.06      454.52     42.50 o 
   4  13  11       24.08       -1.90     44.88 o 
   5  13  11       89.86       85.40     50.37 o 
   1  14  11       27.01       18.12     31.11 o 
   2  14  11        0.05      -23.71     37.46 o 
   3  14  11      149.32      125.33     44.89 o 
   4  14  11        1.88      -45.91     45.91 o 
   5  14  11      407.20      380.24     55.59 o 
   0  15  11        0.36       12.02     51.06 o 
   1  15  11      987.86     1001.67     47.69 o 
   2  15  11       27.50       45.91     41.32 o 
   3  15  11      292.79      246.37     48.06 o 
   4  15  11        8.05      -49.82     49.82 o 
   1  16  11       69.98       73.89     44.56 o 
   2  16  11       21.36        3.20     39.90 o 
   3  16  11      119.17      138.07     49.84 o 
   4  16  11       20.24       -1.78     53.87 o 
   0  17  11        0.02       14.47     78.08 o 
   1  17  11      589.00      575.26     52.51 o 
   2  17  11        8.70        7.61     48.41 o 
   3  17  11      202.67      115.96     53.74 o 
   1  18  11       46.72        3.09     58.31 o 
   2  18  11        0.85       26.98     53.60 o 
   0   0  12     3517.93     3613.58    160.55 o 
   2   0  12     3895.78     4167.33    180.61 o 
   4   0  12        7.19       29.72     45.61 o 
   6   0  12        8.49       -0.10     57.60 o 
   1   1  12      122.52      123.79     25.06 o 
   2   1  12      603.28      635.26     39.20 o 
   3   1  12        3.23        4.71     27.02 o 
   4   1  12     1460.05     1436.81     46.85 o 
   5   1  12       24.07       41.60     33.18 o 
   6   1  12      312.97      298.37     44.81 o 
   7   1  12        0.75      -31.43     47.10 o 
   0   2  12     2277.01     2246.75     78.01 o 
   1   2  12      144.08      129.35     25.54 o 
   2   2  12     2970.05     2853.76     70.64 o 
   3   2  12      196.08      135.78     28.26 o 
   4   2  12      238.79      169.29     32.14 o 
   5   2  12       16.63        5.29     33.24 o 
   6   2  12        5.78      -24.12     37.62 o 
   7   2  12        2.41       -3.42     55.06 o 
   1   3  12       20.62        7.42     23.18 o 
   2   3  12     1721.71     1744.11     70.12 o 
   3   3  12       31.38       34.66     27.35 o 
   4   3  12     1191.56     1258.36     62.84 o 
   5   3  12        3.76      -14.23     33.02 o 
   6   3  12      151.31      114.58     39.58 o 
   7   3  12        4.66       30.06     55.53 o 
   0   4  12     3670.43     3481.24     91.72 o 
   1   4  12        1.20       22.99     24.51 o 
   2   4  12     1500.45     1441.05     46.37 o 
   3   4  12       30.78        7.05     27.23 o 
   4   4  12      603.62      576.44     36.39 o 
   5   4  12        1.35      -14.50     33.87 o 
   6   4  12       22.97       34.39     44.12 o 
   7   4  12        0.97      -31.38     55.34 o 
   1   5  12      283.41      254.75     26.66 o 
   2   5  12      633.07      736.30     53.73 o 
   3   5  12        1.82       -4.48     28.26 o 
   4   5  12      792.40      762.25     42.70 o 
   5   5  12        0.05        6.24     33.89 o 
   6   5  12      357.77      329.16     47.20 o 
   7   5  12        0.03      -29.28     68.36 o 
   0   6  12     6250.11     6210.54    171.18 o 
   1   6  12        0.96      -11.80     24.56 o 
   2   6  12     1082.24     1064.90     37.04 o 
   3   6  12        0.63       24.79     26.88 o 
   4   6  12       92.60       50.43     31.89 o 
   5   6  12       19.41       21.50     39.55 o 
   6   6  12        0.95       -7.34     45.00 o 
   1   7  12       43.10       63.49     26.26 o 
   2   7  12      374.82      454.78     31.75 o 
   3   7  12       42.66       19.74     28.07 o 
   4   7  12      597.96      662.35     58.98 o 
   5   7  12        0.14      -15.93     39.88 o 
   6   7  12      504.75      429.14     58.33 o 
   0   8  12     3865.26     3799.29    100.45 o 
   1   8  12       25.78       38.91     27.03 o 
   2   8  12      944.58      905.96     36.80 o 
   3   8  12        0.22        1.55     28.83 o 
   4   8  12       74.79       28.58     37.69 o 
   5   8  12        7.70        2.31     41.16 o 
   6   8  12       19.67       16.91     54.95 o 
   1   9  12        3.42       -0.68     25.97 o 
   2   9  12      638.26      735.27     49.24 o 
   3   9  12        1.26        6.96     33.38 o 
   4   9  12      431.78      328.59     42.69 o 
   5   9  12        5.07       35.62     49.74 o 
   6   9  12      288.11      279.46     60.56 o 
   0  10  12     1543.29     1652.25     58.76 o 
   1  10  12        4.52        4.99     25.65 o 
   2  10  12     1063.63     1047.19     45.05 o 
   3  10  12        7.46       -8.59     34.91 o 
   4  10  12      131.46       88.44     41.82 o 
   5  10  12        2.66       26.60     52.45 o 
   6  10  12       14.40      -57.90     57.90 o 
   1  11  12       29.61       -5.67     26.99 o 
   2  11  12      917.50      989.73     49.85 o 
   3  11  12       75.53       37.00     36.19 o 
   4  11  12      209.02      160.11     51.85 o 
   5  11  12        0.20       -3.76     54.34 o 
   0  12  12     1032.60     1168.08     54.19 o 
   1  12  12        1.60       -6.25     31.01 o 
   2  12  12      673.28      629.52     39.88 o 
   3  12  12        1.41       -8.76     39.84 o 
   4  12  12      227.18      187.73     55.25 o 
   5  12  12        6.36       48.95     57.40 o 
   1  13  12       11.99        4.81     32.66 o 
   2  13  12      338.96      386.99     39.32 o 
   3  13  12        2.21       10.94     45.98 o 
   4  13  12      308.62      337.33     53.29 o 
   0  14  12     1235.45     1375.58     73.14 o 
   1  14  12        2.98       12.07     34.68 o 
   2  14  12      430.36      283.40     44.68 o 
   3  14  12       26.22        2.09     49.23 o 
   4  14  12       54.29       16.94     51.81 o 
   1  15  12        2.24       -0.74     46.02 o 
   2  15  12       91.65       91.51     43.24 o 
   3  15  12        2.85        7.67     52.73 o 
   0  16  12      867.50      784.96     73.20 o 
   1  16  12       25.30       -1.73     49.26 o 
   2  16  12      318.11      217.30     47.27 o 
   1  17  12        9.91       -2.94     51.87 o 
   1   0  13       11.59       -0.93     40.59 o 
   3   0  13     1183.50     1299.66    117.76 o 
   5   0  13      240.23      197.47     60.06 o 
   0   1  13      103.00       76.42     42.52 o 
   1   1  13     1456.02     1398.47     77.61 o 
   2   1  13        4.34       19.37     30.68 o 
   3   1  13      679.18      596.09     74.28 o 
   4   1  13       13.33       12.47     36.54 o 
   5   1  13       84.17       62.60     41.40 o 
   6   1  13        1.45        0.39     45.90 o 
   1   2  13      107.73       81.36     28.05 o 
   2   2  13       96.50       69.93     37.37 o 
   3   2  13      425.52      425.96     65.68 o 
   4   2  13        2.24      -14.23     33.03 o 
   5   2  13      412.17      449.78     45.95 o 
   6   2  13        1.73      -27.88     41.93 o 
   0   3  13        6.37       -1.01     35.80 o 
   1   3  13     1415.50     1491.34     46.17 o 
   2   3  13       15.35       17.36     28.52 o 
   3   3  13      794.02      758.97     44.77 o 
   4   3  13       24.12       20.82     33.72 o 
   5   3  13       29.99       24.40     37.24 o 
   6   3  13        0.00       11.45     42.62 o 
   1   4  13      233.05      286.12     30.04 o 
   2   4  13        0.01        5.30     29.44 o 
   3   4  13      321.06      380.01     37.31 o 
   4   4  13        1.77        0.10     33.34 o 
   5   4  13      380.40      339.82     49.69 o 
   6   4  13        2.31       40.73     49.38 o 
   0   5  13       89.08       35.31     38.70 o 
   1   5  13     1326.46     1250.10     58.84 o 
   2   5  13        4.82      -24.82     27.73 o 
   3   5  13      502.64      476.17     42.53 o 
   4   5  13        1.87       21.74     33.65 o 
   5   5  13       89.83       49.82     43.46 o 
   6   5  13        0.69       -4.88     48.04 o 
   1   6  13      178.91      214.08     30.52 o 
   2   6  13        0.08       -9.25     29.27 o 
   3   6  13      202.88      223.96     32.92 o 
   4   6  13        8.04        7.39     34.67 o 
   5   6  13      496.58      499.66     63.87 o 
   6   6  13       24.35       30.56     50.76 o 
   0   7  13        8.08      -18.94     40.92 o 
   1   7  13     1491.67     1481.58     46.44 o 
   2   7  13        0.57        5.27     30.26 o 
   3   7  13      261.24      276.90     34.02 o 
   4   7  13        6.68       -2.51     40.55 o 
   5   7  13       66.03       44.40     45.76 o 
   1   8  13        7.27       64.16     30.75 o 
   2   8  13       13.22        6.54     31.16 o 
   3   8  13      234.09      229.14     35.02 o 
   4   8  13        6.88      -11.56     41.85 o 
   5   8  13      334.35      365.29     51.54 o 
   0   9  13        3.10       -2.56     44.52 o 
   1   9  13     1216.02     1243.06     48.28 o 
   2   9  13        7.34        3.12     32.29 o 
   3   9  13      215.29      148.75     39.27 o 
   4   9  13       11.88       10.20     43.72 o 
   5   9  13       69.76       10.70     56.41 o 
   1  10  13       44.59       66.47     33.49 o 
   2  10  13        0.09       15.69     37.51 o 
   3  10  13      339.96      337.63     42.71 o 
   4  10  13        0.33        3.51     45.91 o 
   5  10  13      193.66      178.55     60.56 o 
   0  11  13        0.71      -25.84     47.28 o 
   1  11  13      541.65      512.37     39.32 o 
   2  11  13        0.11       24.81     39.10 o 
   3  11  13      482.47      455.67     59.21 o 
   4  11  13        0.56       -1.76     54.78 o 
   1  12  13       98.98      133.02     37.72 o 
   2  12  13        8.99       30.70     41.41 o 
   3  12  13      346.17      343.08     52.63 o 
   4  12  13        0.75      -10.08     58.02 o 
   0  13  13        0.51        4.31     57.51 o 
   1  13  13      475.03      540.24     44.53 o 
   2  13  13        0.07       16.91     40.29 o 
   3  13  13      379.37      275.04     61.18 o 
   1  14  13       38.39       67.18     39.56 o 
   2  14  13       22.16       20.20     48.11 o 
   0  15  13       43.94       96.61     64.77 o 
   1  15  13      526.57      408.69     56.07 o 
   0   0  14      787.44      831.54     87.58 o 
   2   0  14      467.37      451.70     57.12 o 
   4   0  14      263.38      209.67     61.21 o 
   1   1  14       22.35        6.96     33.82 o 
   2   1  14       63.62       79.69     35.32 o 
   3   1  14        0.80        0.37     36.35 o 
   4   1  14      212.67      234.54     43.57 o 
   5   1  14        3.81        5.90     45.48 o 
   0   2  14      313.22      398.14     55.99 o 
   1   2  14       24.40        5.57     33.48 o 
   2   2  14      802.90      746.96     81.33 o 
   3   2  14       15.84        0.04     33.54 o 
   4   2  14      214.40      197.75     39.59 o 
   5   2  14        0.10       12.80     45.65 o 
   1   3  14       17.11       35.73     31.79 o 
   2   3  14       96.76      106.40     34.35 o 
   3   3  14        3.02       16.36     34.68 o 
   4   3  14      178.86      195.48     53.13 o 
   5   3  14        1.77      -21.30     41.45 o 
   0   4  14     1051.39     1033.27     70.59 o 
   1   4  14        3.02        7.64     31.69 o 
   2   4  14      290.19      274.64     36.83 o 
   3   4  14        1.51       17.48     35.14 o 
   4   4  14      396.78      400.81     53.20 o 
   5   4  14        1.07      -14.12     41.78 o 
   1   5  14        5.42       26.70     31.09 o 
   2   5  14       35.46       28.02     34.35 o 
   3   5  14        1.12       14.67     36.12 o 
   4   5  14      217.46      212.05     40.46 o 
   5   5  14        1.93        0.16     48.85 o 
   0   6  14      691.13      555.84     53.17 o 
   1   6  14        2.83      -27.99     31.63 o 
   2   6  14      538.20      545.96     38.34 o 
   3   6  14       12.16       -3.04     36.64 o 
   4   6  14      154.59      125.56     41.08 o 
   5   6  14        2.11      -24.31     49.53 o 
   1   7  14        4.03       10.15     33.65 o 
   2   7  14       34.86       36.03     34.00 o 
   3   7  14        2.60        7.18     35.32 o 
   4   7  14      206.47      183.54     61.37 o 
   0   8  14      648.58      569.44     54.73 o 
   1   8  14        5.75      -13.53     34.12 o 
   2   8  14      450.90      432.57     39.54 o 
   3   8  14        3.59      -13.98     41.10 o 
   4   8  14      172.75      172.38     49.38 o 
   1   9  14        0.76       -7.17     35.34 o 
   2   9  14       46.87       62.27     37.41 o 
   3   9  14        0.35       -9.24     42.76 o 
   4   9  14      197.06      198.47     51.66 o 
   0  10  14      336.73      449.41     58.07 o 
   1  10  14        6.08       15.41     37.46 o 
   2  10  14      608.12      606.63     48.99 o 
   3  10  14        3.42        2.22     44.91 o 
   1  11  14        0.00      -11.15     38.79 o 
   2  11  14       51.10       71.89     44.61 o 
   3  11  14       18.61       22.67     50.60 o 
   0  12  14      355.64      306.94     62.08 o 
   1  12  14        6.26       14.37     45.27 o 
   2  12  14      343.43      335.45     50.18 o 
   1  13  14        5.49        3.97     47.73 o 
   1   0  15        0.13       37.74     54.93 o 
   3   0  15      364.57      309.88     62.89 o 
   0   1  15        9.42       11.52     53.20 o 
   1   1  15      638.59      577.55     49.80 o 
   2   1  15        2.21       17.07     38.73 o 
   3   1  15      266.35      210.07     43.71 o 
   4   1  15        6.27       45.72     45.59 o 
   1   2  15       77.49       97.30     39.67 o 
   2   2  15       18.56       15.99     39.35 o 
   3   2  15      133.29      102.17     42.82 o 
   4   2  15        3.96      -11.52     44.98 o 
   0   3  15       63.77       56.66     55.80 o 
   1   3  15      638.06      595.71     52.09 o 
   2   3  15        0.11       34.47     40.48 o 
   3   3  15      299.42      250.87     42.09 o 
   4   3  15        0.69       39.60     42.65 o 
   1   4  15       28.54       38.86     36.46 o 
   2   4  15        0.88      -19.71     37.28 o 
   3   4  15      176.42      234.20     42.04 o 
   4   4  15        0.41        9.43     43.37 o 
   0   5  15        0.23       18.95     49.32 o 
   1   5  15      578.37      565.19     54.63 o 
   2   5  15       18.23       -3.31     38.85 o 
   3   5  15      247.84      267.74     43.71 o 
   4   5  15        0.75       16.86     43.98 o 
   1   6  15       77.91       71.71     36.91 o 
   2   6  15        9.71       -6.70     39.73 o 
   3   6  15       91.88      114.75     45.06 o 
   0   7  15       21.83       18.07     52.99 o 
   1   7  15      569.41      559.23     42.95 o 
   2   7  15        0.32       -2.91     38.65 o 
   3   7  15      138.87       86.27     43.91 o 
   1   8  15        1.04      -32.06     38.65 o 
   2   8  15        6.05        5.00     39.54 o 
   3   8  15      160.28      183.81     52.74 o 
   0   9  15        5.70       27.47     56.29 o 
   1   9  15      457.38      410.62     44.66 o 
   2   9  15       20.14       -6.15     41.52 o 
   1  10  15       53.58       47.60     43.33 o 
   0   0  16      393.92      269.78     89.30 o 
   2   0  16      373.15      378.37     70.23 o 
   1   1  16        0.30       21.85     43.65 o 
   2   1  16       97.56      131.77     47.04 o 
   0   2  16      493.19      539.15    101.70 o 
   1   2  16        5.88       23.64     44.02 o 
   2   2  16      391.95      315.17     62.66 o 
   1   3  16        7.70       -2.02     43.73 o 
   2   3  16       45.71       93.26     46.66 o 
   0   4  16      609.30      514.37    184.77 o 
   1   4  16        0.33        5.78     44.56 o 
   2   4  16      248.46      241.96     49.39 o 
   1   5  16        1.92        9.50     42.69 o 
   0   6  16      308.19      279.70     61.97 o 
   1   6  16        0.72       28.97     44.17 o 
                                                 
